# Supplementary material for: miRNA-Coordinated Schizophrenia Risk Network Cross-Talk With Cardiovascular Repair and Opposed Gliomagenesis
Source: Front Genet. 2020 Mar 4;11:149. doi: 10.3389/fgene.2020.00149 (PMC7064629; doi:10.3389/fgene.2020.00149)
Supplement: Supplementary Table S1 — miRNA-target gene pairs retrieved from MiRTarBase. [file DataSheet_1.zip]

Archive with 4 entries (3 files):
- Supplementary/
- Supplementary/Supplementary Table S1. miRNA-target pairs from miRTarBase.xlsx
- Supplementary/Supplementary Table S2. Enrichment of miRNA Target Set in PGC2.xlsx
- Supplementary/Supplementary Table S3 SCZ_3minRNA.xlsx
