# Supplementary material for: miRNA-Coordinated Schizophrenia Risk Network Cross-Talk With Cardiovascular Repair and Opposed Gliomagenesis
Source: Front Genet. 2020 Mar 4;11:149. doi: 10.3389/fgene.2020.00149 (PMC7064629; doi:10.3389/fgene.2020.00149)
Supplement: Supplementary Table S1 — miRNA-target gene pairs retrieved from MiRTarBase. [file DataSheet_1.zip › Supplementary/Supplementary Table S1. miRNA-target pairs from miRTarBase.xlsx]

## Sheet: Sheet1
miRTarBase ID	miRNA	TargetGene	EntrezID	Experiments	Support Type	References (PMID)
MIRT731448	hsa-let-7a-3p	APOBEC3A	200315	Luciferase reporter assay	Functional MTI	26991540
MIRT734951	hsa-let-7a-3p	CCND1	595	Luciferase reporter assay	Functional MTI	25702703
MIRT733100	hsa-let-7a-3p	CCND2	894	qRT-PCR//Western blot	Functional MTI	26393798
MIRT734933	hsa-let-7a-3p	E2F2	1870	Western blot	Functional MTI	25647078
MIRT052451	hsa-let-7a-5p	AGO1	26523	Immunohistochemistry//Immunoprecipitaion//Luciferase reporter assay//Northern blot//qRT-PCR//Western blot	Functional MTI	23426184
MIRT003522	hsa-let-7a-5p	AGO4	192670	Luciferase reporter assay	Functional MTI	20144220
MIRT003902	hsa-let-7a-5p	APP	351	Luciferase reporter assay	Non-Functional MTI	19110058
MIRT279714	hsa-let-7a-5p	ARG2	384	Flow//Luciferase reporter assay//qRT-PCR//Western blot	Functional MTI	26989813
MIRT053129	hsa-let-7a-5p	AURKB	9212	Luciferase reporter assay//Western blot	Functional MTI	23769985
MIRT005292	hsa-let-7a-5p	CASP3	836	Luciferase reporter assay//Western blot	Functional MTI	18758960
MIRT005293	hsa-let-7a-5p	CASP8	841	Western blot	Non-Functional MTI	18758960
MIRT005294	hsa-let-7a-5p	CASP9	842	Western blot	Non-Functional MTI	18758960
MIRT005478	hsa-let-7a-5p	CCND2	894	Luciferase reporter assay//qRT-PCR//Western blot	Functional MTI	20418948
MIRT005478	hsa-let-7a-5p	CCND2	894	qRT-PCR//Western blot	Functional MTI	26393798
MIRT006813	hsa-let-7a-5p	CCR7	1236	Luciferase reporter assay//Northern blot//qRT-PCR//Western blot	Functional MTI	22251626
MIRT006056	hsa-let-7a-5p	CDC34	997	Immunoblot//qRT-PCR//Western blot	Functional MTI	21252116
MIRT000415	hsa-let-7a-5p	CDK6	1021	Luciferase reporter assay//Western blot//	Functional MTI	24383407
MIRT032506	hsa-let-7a-5p	CDKN1A	1026	Western blot	Functional MTI	19818775
MIRT004346	hsa-let-7a-5p	DICER1	23405	Luciferase reporter assay//Western blot//Northern blot	Functional MTI	18700235
MIRT003904	hsa-let-7a-5p	E2F1	1869	Western blot	Non-Functional MTI	19110058
MIRT005477	hsa-let-7a-5p	E2F2	1870	Luciferase reporter assay//qRT-PCR//Western blot	Functional MTI	20418948
MIRT035541	hsa-let-7a-5p	EGFR	1956	Luciferase reporter assay	Functional MTI	23032975
MIRT006152	hsa-let-7a-5p	EWSR1	2130	Luciferase reporter assay//Microarray//qRT-PCR//Western blot	Functional MTI	21853155
MIRT052566	hsa-let-7a-5p	EZH2	2146	Luciferase reporter assay//qRT-PCR//Western blot	Functional MTI	22972404
MIRT002078	hsa-let-7a-5p	FOXA1	3169	Luciferase reporter assay	Non-Functional MTI	17890240
MIRT035534	hsa-let-7a-5p	HAS2	3037	Luciferase reporter assay	Functional MTI	22871741
MIRT003152	hsa-let-7a-5p	HMGA1	3159	Luciferase reporter assay//qRT-PCR	Functional MTI	19179606
MIRT003152	hsa-let-7a-5p	HMGA1	3159	Luciferase reporter assay//qRT-PCR//Western blot	Functional MTI	22139073
MIRT003152	hsa-let-7a-5p	HMGA1	3159	qRT-PCR//Western blot	Functional MTI	25846193
MIRT002323	hsa-let-7a-5p	HMGA2	8091	qRT-PCR//Western blot//Luciferase reporter assay	Functional MTI	17600087
MIRT002323	hsa-let-7a-5p	HMGA2	8091	Luciferase reporter assay	Functional MTI	18083101
MIRT002323	hsa-let-7a-5p	HMGA2	8091	Luciferase reporter assay	Functional MTI	17322030
MIRT002323	hsa-let-7a-5p	HMGA2	8091	Luciferase reporter assay	Functional MTI	18413822
MIRT002323	hsa-let-7a-5p	HMGA2	8091	Luciferase reporter assay//Western blot//qRT-PCR	Functional MTI	19179606
MIRT002323	hsa-let-7a-5p	HMGA2	8091	Luciferase reporter assay//qRT-PCR//Western blot	Functional MTI	22139073
MIRT002323	hsa-let-7a-5p	HMGA2	8091	Immunofluorescence//Immunohistochemistry//Luciferase reporter assay//qRT-PCR//Western blot	Functional MTI	24617339
MIRT002323	hsa-let-7a-5p	HMGA2	8091	Luciferase reporter assay//qRT-PCR//Western blot	Functional MTI	25884389
MIRT004471	hsa-let-7a-5p	HRAS	3265	Luciferase reporter assay	Functional MTI	18083101
MIRT004471	hsa-let-7a-5p	HRAS	3265	Immunoblot//qRT-PCR//Western blot	Functional MTI	21252116
MIRT004471	hsa-let-7a-5p	HRAS	3265	Luciferase reporter assay	Functional MTI	24092860
MIRT004520	hsa-let-7a-5p	IGF2	3481	Luciferase reporter assay	Functional MTI	17974952
MIRT006055	hsa-let-7a-5p	IGF2BP1	10642	Immunoblot//qRT-PCR//Western blot	Functional MTI	21252116
MIRT005420	hsa-let-7a-5p	IL6	3569	Luciferase reporter assay//qRT-PCR//Western blot	Functional MTI	19878981
MIRT000708	hsa-let-7a-5p	ITGB3	3690	qRT-PCR//Luciferase reporter assay//Western blot	Functional MTI	18679415
MIRT001855	hsa-let-7a-5p	KRAS	3845	Luciferase reporter assay//Microarray	Functional MTI	15766527
MIRT001855	hsa-let-7a-5p	KRAS	3845	Western blot	Functional MTI	20033209
MIRT001855	hsa-let-7a-5p	KRAS	3845	qRT-PCR//Western blot	Functional MTI	16651716
MIRT001855	hsa-let-7a-5p	KRAS	3845	Immunohistochemistry//Luciferase reporter assay//qRT-PCR//Western blot	Functional MTI	25955298
MIRT004801	hsa-let-7a-5p	LIN28A	79727	B-globin reporter assay//Luciferase reporter assay//Microarray	Functional MTI	16495412
MIRT732572	hsa-let-7a-5p	LIN28B	389421	Western blot	Functional MTI	26997273
MIRT735203	hsa-let-7a-5p	MAP4K4	9448	Luciferase reporter assay//qRT-PCR//Western blot	Functional MTI	26197270
MIRT006405	hsa-let-7a-5p	MPL	4352	Luciferase reporter assay	Non-Functional MTI	20445018
MIRT000417	hsa-let-7a-5p	MYC	4609	Western blot	Functional MTI	20033209
MIRT000417	hsa-let-7a-5p	MYC	4609	qRT-PCR//Western blot	Functional MTI	16651716
MIRT001853	hsa-let-7a-5p	NF2	4771	Luciferase reporter assay//Microarray//qRT-PCR//Western blot//Reporter assay;Other	Functional MTI	17220301
MIRT000463	hsa-let-7a-5p	NKIRAS2	28511	ELISA//qRT-PCR//Luciferase reporter assay//Western blot	Functional MTI	20351193
MIRT002079	hsa-let-7a-5p	NR1I2	8856	Luciferase reporter assay	Non-Functional MTI	17890240
MIRT001854	hsa-let-7a-5p	NRAS	4893	Western blot	Functional MTI	19110058
MIRT001854	hsa-let-7a-5p	NRAS	4893	Luciferase reporter assay//Microarray	Functional MTI	15766527
MIRT053026	hsa-let-7a-5p	PAK1	5058	Immunofluorescence//qRT-PCR//Western blot//Luciferase reporter assay	Functional MTI	23339187
MIRT732634	hsa-let-7a-5p	PARP1	142	Luciferase reporter assay//qRT-PCR//Western blot	Functional MTI	28031413
MIRT732965	hsa-let-7a-5p	PKM	5315	qRT-PCR//Western blot	Functional MTI	26745603
MIRT732965	hsa-let-7a-5p	PKM	5315	Immunohistochemistry//Luciferase reporter assay//qRT-PCR//Western blot	Functional MTI	28415668
MIRT001936	hsa-let-7a-5p	PRDM1	639	Luciferase reporter assay	Functional MTI	18583325
MIRT001936	hsa-let-7a-5p	PRDM1	639	Immunohistochemistry//Luciferase reporter assay//qRT-PCR//Western blot	Functional MTI	20651244
MIRT053472	hsa-let-7a-5p	RAB40C	57799	Immunohistochemistry//Luciferase reporter assay//qRT-PCR//Western blot	Functional MTI	21349817
MIRT002305	hsa-let-7a-5p	RAVER2	55225	Immunoprecipitaion//Luciferase reporter assay//Western blot	Functional MTI	17637574
MIRT052385	hsa-let-7a-5p	RRM2	6241	qRT-PCR//Luciferase reporter assay//Western blot	Functional MTI	23335963
MIRT734721	hsa-let-7a-5p	STAT3	6774	qRT-PCR//Western blot	Functional MTI	27932893
MIRT546325	hsa-let-7a-5p	TGFBR3	7049	qRT-PCR//Western blot	Functional MTI	27223264
MIRT032505	hsa-let-7a-5p	TMED7	51014	Western blot	Non-Functional MTI	19818775
MIRT735327	hsa-let-7a-5p	TNFAIP3	7128	Luciferase reporter assay//Western blot	Functional MTI	26110642
MIRT438636	hsa-let-7a-5p	TNFRSF10B	8795	qRT-PCR//Western blot	Functional MTI	24120475
MIRT002077	hsa-let-7a-5p	TRIM71	131405	Luciferase reporter assay//Reporter assay	Functional MTI	17890240
MIRT002077	hsa-let-7a-5p	TRIM71	131405	Luciferase reporter assay	Functional MTI	18829576
MIRT052615	hsa-let-7a-5p	UHRF1	29128	Luciferase reporter assay//qRT-PCR//Western blot	Functional MTI	26049093
MIRT004321	hsa-let-7a-5p	UHRF2	115426	qRT-PCR//Western blot//Luciferase reporter assay	Functional MTI	19818775
MIRT002080	hsa-let-7a-5p	VDR	7421	Luciferase reporter assay	Non-Functional MTI	17890240
MIRT734033	hsa-let-7a-5p	WNT1	7471	Immunofluorescence//Luciferase reporter assay//Western blot	Functional MTI	27821157
MIRT356254	hsa-let-7b-3p	CASP3	836	Immunohistochemistry//Luciferase reporter assay//qRT-PCR//Western blot	Functional MTI	26296645
MIRT001852	hsa-let-7b-5p	ACTG1	71	Luciferase reporter assay//Reporter assay;Other	Non-Functional MTI	15131085
MIRT054123	hsa-let-7b-5p	ACVR1	90	Luciferase reporter assay//Microarray//qRT-PCR	Non-Functional MTI	22995917
MIRT052100	hsa-let-7b-5p	AGO1	26523	Immunohistochemistry//Immunoprecipitaion//Luciferase reporter assay//Northern blot//qRT-PCR//Western blot	Functional MTI	23426184
MIRT437977	hsa-let-7b-5p	AKT2	208	Luciferase reporter assay//qRT-PCR//Western blot	Functional MTI	25288334
MIRT001653	hsa-let-7b-5p	ANAPC1	64682	Microarray//qRT-PCR//Western blot	Functional MTI	26540468
MIRT032444	hsa-let-7b-5p	CCNA1	8900	Reporter assay	Non-Functional MTI	18379589
MIRT003999	hsa-let-7b-5p	CCNA2	890	Immunoblot//Immunofluorescence//Luciferase reporter assay//qRT-PCR	Functional MTI	18379589
MIRT002484	hsa-let-7b-5p	CCND1	595	Immunoblot//Immunofluorescence//Luciferase reporter assay//qRT-PCR//Reporter assay;Other	Functional MTI	18379589
MIRT002484	hsa-let-7b-5p	CCND1	595	immunoblot//Luciferase reporter assay//Northern blot//Western blot	Functional MTI	20133835
MIRT002484	hsa-let-7b-5p	CCND1	595	Immunoblot//Microarray//qRT-PCR//Western blot//Annexin V-FITC	Functional MTI	23806108
MIRT003835	hsa-let-7b-5p	CCND2	894	Luciferase reporter assay	Functional MTI	17699775
MIRT003835	hsa-let-7b-5p	CCND2	894	Immunohistochemistry//Luciferase reporter assay//QRTPCR//Western blot	Functional MTI	23482325
MIRT002296	hsa-let-7b-5p	CDC25A	993	Luciferase reporter assay//Microarray//Western blot	Functional MTI	17699775
MIRT001229	hsa-let-7b-5p	CDC34	997	Luciferase reporter assay//Western blot	Functional MTI	19126550
MIRT001229	hsa-let-7b-5p	CDC34	997	Immunoblot//qRT-PCR//Western blot	Functional MTI	21252116
MIRT002297	hsa-let-7b-5p	CDK6	1021	Luciferase reporter assay//Microarray//Western blot	Functional MTI	17699775
MIRT054120	hsa-let-7b-5p	COL3A1	1281	Luciferase reporter assay//Microarray//qRT-PCR	Functional MTI	22995917
MIRT054121	hsa-let-7b-5p	CPEB1	64506	Luciferase reporter assay//Microarray//qRT-PCR	Functional MTI	22995917
MIRT054122	hsa-let-7b-5p	CPEB3	22849	Luciferase reporter assay//Microarray//qRT-PCR	Functional MTI	22995917
MIRT054125	hsa-let-7b-5p	CPEB4	80315	Luciferase reporter assay//Microarray//qRT-PCR	Non-Functional MTI	22995917
MIRT437975	hsa-let-7b-5p	CTHRC1	115908	Luciferase reporter assay//qRT-PCR//Western blot	Functional MTI	25510669
MIRT006875	hsa-let-7b-5p	CYP2J2	1573	Luciferase reporter assay//qRT-PCR//Western blot	Functional MTI	22761738
MIRT735481	hsa-let-7b-5p	E2F2	1870	Immunofluorescence//Luciferase reporter assay//qRT-PCR//Western blot	Functional MTI	27520092
MIRT733316	hsa-let-7b-5p	EZH2	2146	qRT-PCR//Western blot	Functional MTI	25611389
MIRT001625	hsa-let-7b-5p	HMGA1	3159	Luciferase reporter assay//Microarray//qRT-PCR//Western blot	Functional MTI	23798998
MIRT002082	hsa-let-7b-5p	HMGA2	8091	Luciferase reporter assay//qRT-PCR	Functional MTI	17437991
MIRT002082	hsa-let-7b-5p	HMGA2	8091	Immunohistochemistry//Luciferase reporter assay//QRTPCR//Western blot	Functional MTI	23482325
MIRT002082	hsa-let-7b-5p	HMGA2	8091	Luciferase reporter assay	Functional MTI	23318420
MIRT006057	hsa-let-7b-5p	HRAS	3265	Immunoblot//qRT-PCR//Western blot	Functional MTI	21252116
MIRT004614	hsa-let-7b-5p	IFNB1	3456	ELISA//Luciferase reporter assay//qRT-PCR	Functional MTI	20130213
MIRT054075	hsa-let-7b-5p	IGF1R	3480	Immunohistochemistry//Luciferase reporter assay//QRTPCR//Western blot	Functional MTI	23482325
MIRT001621	hsa-let-7b-5p	IGF2BP1	10642	Immunoblot//qRT-PCR//Western blot	Functional MTI	21252116
MIRT001621	hsa-let-7b-5p	IGF2BP1	10642	Immunofluorescence//Luciferase reporter assay//qRT-PCR//Western blot	Functional MTI	23824794
MIRT005241	hsa-let-7b-5p	IGF2BP2	10644	Immunohistochemistry//Luciferase reporter assay//QRTPCR//Western blot	Functional MTI	23482325
MIRT052219	hsa-let-7b-5p	IRS2	8660	Flow//Luciferase reporter assay//qRT-PCR//Western blot	Functional MTI	24810113
MIRT732542	hsa-let-7b-5p	LGR4	55366	Flow//Luciferase reporter assay//qRT-PCR//Western blot	Functional MTI	27179410
MIRT004011	hsa-let-7b-5p	LIN28A	79727	Luciferase reporter assay//Reporter assay	Functional MTI	15131085
MIRT003834	hsa-let-7b-5p	LIN28B	389421	Luciferase reporter assay	Functional MTI	16971064
MIRT054124	hsa-let-7b-5p	LRIG1	26018	Luciferase reporter assay//Microarray//qRT-PCR	Non-Functional MTI	22995917
MIRT001850	hsa-let-7b-5p	MTPN	136319	Reporter assay	Functional MTI	15806104
MIRT004618	hsa-let-7b-5p	NR2E1	7101	immunoblot//Luciferase reporter assay//Northern blot//Western blot	Functional MTI	20133835
MIRT003836	hsa-let-7b-5p	NRAS	4893	Luciferase reporter assay	Functional MTI	17699775
MIRT004955	hsa-let-7b-5p	PDGFRA	5156	Luciferase reporter assay//Microarray//qRT-PCR	Non-Functional MTI	22995917
MIRT005513	hsa-let-7b-5p	PRDM1	639	Immunohistochemistry//Luciferase reporter assay//qRT-PCR//Western blot	Functional MTI	20651244
MIRT001600	hsa-let-7b-5p	RDH10	157506	pSILAC//Luciferase reporter assay//Proteomics;Other	Functional MTI	18668040
MIRT001851	hsa-let-7b-5p	RPIA	22934	Luciferase reporter assay//Reporter assay;Other	Non-Functional MTI	15131085
MIRT054832	hsa-let-7b-5p	TGFBR1	7046	GFP reporter assay//Western blot//ELISA	Functional MTI	24978044
MIRT438116	hsa-let-7b-5p	TLR4	7099	Luciferase reporter assay	Functional MTI	23437218
MIRT438635	hsa-let-7b-5p	TNFRSF10B	8795	qRT-PCR//Western blot	Functional MTI	24120475
MIRT733119	hsa-let-7c-3p	IL6R	3570	Luciferase reporter assay//qRT-PCR	Functional MTI	26455324
MIRT733619	hsa-let-7c-3p	MTPN	136319	Luciferase reporter assay	Functional MTI	26274321
MIRT051847	hsa-let-7c-5p	AGO1	26523	Immunohistochemistry//Immunoprecipitaion//Luciferase reporter assay//Northern blot//qRT-PCR//Western blot	Functional MTI	23426184
MIRT004491	hsa-let-7c-5p	BCL2L1	598	Luciferase reporter assay//qRT-PCR//Western blot	Functional MTI	20347499
MIRT004491	hsa-let-7c-5p	BCL2L1	598	Luciferase reporter assay//qRT-PCR//Western blot	Functional MTI	22917031
MIRT735135	hsa-let-7c-5p	CASP3	836	Luciferase reporter assay//qRT-PCR//Western blot	Functional MTI	25934573
MIRT000408	hsa-let-7c-5p	CDC25A	993	Immunohistochemistry//Luciferase reporter assay//qRT-PCR//Western blot	Functional MTI	25909324
MIRT437806	hsa-let-7c-5p	CEBPB	1051	Luciferase reporter assay	Functional MTI	23667114
MIRT032192	hsa-let-7c-5p	COPS6	10980	Western blot	Functional MTI	21530537
MIRT032190	hsa-let-7c-5p	COPS8	10920	Western blot	Functional MTI	21530537
MIRT004348	hsa-let-7c-5p	DICER1	23405	Western blot//Northern blot	Non-Functional MTI	18700235
MIRT032191	hsa-let-7c-5p	GPS1	2873	Western blot	Functional MTI	21530537
MIRT002322	hsa-let-7c-5p	HMGA2	8091	qRT-PCR//Western blot//Luciferase reporter assay	Functional MTI	17600087
MIRT002322	hsa-let-7c-5p	HMGA2	8091	Microarray//Northern blot//qRT-PCR//Western blot	Functional MTI	17243163
MIRT002322	hsa-let-7c-5p	HMGA2	8091	Luciferase reporter assay//qRT-PCR//Western blot	Functional MTI	18403645
MIRT002322	hsa-let-7c-5p	HMGA2	8091	Immunocytochemistry//Immunofluorescence//Luciferase reporter assay//qRT-PCR//Western blot	Functional MTI	21224353
MIRT731408	hsa-let-7c-5p	HSPA4	3308	Luciferase reporter assay	Functional MTI	26923191
MIRT053087	hsa-let-7c-5p	IGF1R	3480	Luciferase reporter assay//qRT-PCR//Western blot	Functional MTI	23503464
MIRT054365	hsa-let-7c-5p	IL10	3586	Luciferase reporter assay//qRT-PCR	Functional MTI	22835429
MIRT438050	hsa-let-7c-5p	IL6	3569	Luciferase reporter assay//qRT-PCR//ELISA	Functional MTI	23977098
MIRT054066	hsa-let-7c-5p	ITGB3	3690	Immunocytochemistry//Luciferase reporter assay//qRT-PCR//Western blot	Functional MTI	23981581
MIRT054069	hsa-let-7c-5p	MAP4K3	8491	Immunocytochemistry//Luciferase reporter assay//qRT-PCR//Western blot	Functional MTI	23981581
MIRT054069	hsa-let-7c-5p	MAP4K3	8491	Luciferase reporter assay//qRT-PCR//Western blot	Functional MTI	28099144
MIRT006403	hsa-let-7c-5p	MPL	4352	Luciferase reporter assay	Non-Functional MTI	20445018
MIRT437347	hsa-let-7c-5p	MTOR	2475	Luciferase reporter assay	Functional MTI	25311506
MIRT003748	hsa-let-7c-5p	MYC	4609	Luciferase reporter assay//Northern blot//Western blot	Functional MTI	17877811
MIRT004531	hsa-let-7c-5p	NRAS	4893	Microarray//Northern blot//qRT-PCR//Western blot	Functional MTI	15766527
MIRT731260	hsa-let-7c-5p	NUMB	8650	Immunofluorescence//Luciferase reporter assay//qRT-PCR//Western blot	Functional MTI	27521217
MIRT438622	hsa-let-7c-5p	PBX2	5089	Luciferase reporter assay//qRT-PCR//Western blot	Functional MTI	22964640
MIRT437348	hsa-let-7c-5p	RICTOR	253260	Luciferase reporter assay	Functional MTI	25311506
MIRT732605	hsa-let-7c-5p	STAT3	6774	Luciferase reporter assay	Functional MTI	26851791
MIRT000687	hsa-let-7c-5p	TGFBR1	7046	qRT-PCR//Luciferase reporter assay//Western blot	Functional MTI	19841744
MIRT438634	hsa-let-7c-5p	TNFRSF10B	8795	qRT-PCR//Western blot	Functional MTI	24120475
MIRT438664	hsa-let-7c-5p	TRIB2	28951	Flow//GFP reporter assay//qRT-PCR//Western blot	Functional MTI	23850892
MIRT002076	hsa-let-7c-5p	TRIM71	131405	Luciferase reporter assay//Reporter assay;Other	Functional MTI	17890240
MIRT437855	hsa-let-7d-5p	AGO1	26523	Immunohistochemistry//Immunoprecipitaion//Luciferase reporter assay//Northern blot//qRT-PCR//Western blot	Functional MTI	23426184
MIRT003901	hsa-let-7d-5p	APP	351	Luciferase reporter assay	Non-Functional MTI	19110058
MIRT734638	hsa-let-7d-5p	COL3A1	1281	ELISA//Immunohistochemistry//qRT-PCR//Western blot	Functional MTI	25193015
MIRT734639	hsa-let-7d-5p	CRYGEP	200575	ELISA//Immunohistochemistry//qRT-PCR//Western blot	Functional MTI	25193015
MIRT004347	hsa-let-7d-5p	DICER1	23405	Luciferase reporter assay//Western blot//Northern blot	Functional MTI	18700235
MIRT002005	hsa-let-7d-5p	HMGA2	8091	Luciferase reporter assay	Functional MTI	17600087
MIRT002005	hsa-let-7d-5p	HMGA2	8091	qRT-PCR//ChIP//Luciferase reporter assay	Functional MTI	20395557
MIRT002005	hsa-let-7d-5p	HMGA2	8091	Western blot	Functional MTI	17957144
MIRT002005	hsa-let-7d-5p	HMGA2	8091	Luciferase reporter assay	Functional MTI	23318420
MIRT006398	hsa-let-7d-5p	IL13	3596	Luciferase reporter assay//Reporter assay;Other	Functional MTI	21616524
MIRT006406	hsa-let-7d-5p	MPL	4352	Luciferase reporter assay	Non-Functional MTI	20445018
MIRT004505	hsa-let-7d-5p	SLC11A2	4891	qRT-PCR//Luciferase reporter assay//Western blot	Functional MTI	20410187
MIRT438633	hsa-let-7d-5p	TNFRSF10B	8795	qRT-PCR//Western blot	Functional MTI	24120475
MIRT032097	hsa-let-7e-3p	COPS6	10980	Western blot	Functional MTI	21530537
MIRT032094	hsa-let-7e-3p	COPS8	10920	Western blot	Functional MTI	21530537
MIRT032096	hsa-let-7e-3p	GPS1	2873	Western blot	Functional MTI	21530537
MIRT051424	hsa-let-7e-5p	AGO1	26523	Immunohistochemistry//Immunoprecipitaion//Luciferase reporter assay//Northern blot//qRT-PCR//Western blot	Functional MTI	23426184
MIRT494687	hsa-let-7e-5p	ARID3A	1820	Luciferase reporter assay//qRT-PCR//Western blot	Functional MTI	28408353
MIRT437396	hsa-let-7e-5p	AURKB	9212	Luciferase reporter assay//Microarray//qRT-PCR//Western blot	Functional MTI	23774216
MIRT006122	hsa-let-7e-5p	CCND1	595	Luciferase reporter assay//qRT-PCR//Western blot	Functional MTI	21969366
MIRT006122	hsa-let-7e-5p	CCND1	595	qRT-PCR//Western blot	Functional MTI	24100610
MIRT003932	hsa-let-7e-5p	EIF3J	8669	Luciferase reporter assay//Reporter assay	Non-Functional MTI	15131085
MIRT437435	hsa-let-7e-5p	EZH2	2146	qRT-PCR//Western blot	Functional MTI	24100610
MIRT731263	hsa-let-7e-5p	FASLG	356	Luciferase reporter assay	Functional MTI	26826505
MIRT002081	hsa-let-7e-5p	HMGA2	8091	Luciferase reporter assay//qRT-PCR	Functional MTI	17437991
MIRT054579	hsa-let-7e-5p	IGF1	3479	Luciferase reporter assay//qRT-PCR//Western blot	Functional MTI	24582811
MIRT051489	hsa-let-7e-5p	IGF1R	3480	Luciferase reporter assay//qRT-PCR//Western blot	Functional MTI	24582811
MIRT437395	hsa-let-7e-5p	LIN28A	79727	Luciferase reporter assay//Microarray//qRT-PCR//Western blot	Functional MTI	23774216
MIRT054561	hsa-let-7e-5p	MMP9	4318	Luciferase reporter assay//qRT-PCR//Western blot	Functional MTI	24503540
MIRT006404	hsa-let-7e-5p	MPL	4352	Luciferase reporter assay	Non-Functional MTI	20445018
MIRT032100	hsa-let-7e-5p	MYCN	4613	Reporter assay	Functional MTI	21654684
MIRT032100	hsa-let-7e-5p	MYCN	4613	Luciferase reporter assay//Microarray//qRT-PCR//Western blot	Functional MTI	23774216
MIRT734984	hsa-let-7e-5p	PLK1	5347	Microarray//qRT-PCR//Western blot	Functional MTI	25970317
MIRT004469	hsa-let-7e-5p	SMC1A	8243	Luciferase reporter assay//Reporter assay;Other	Functional MTI	15131085
MIRT735328	hsa-let-7e-5p	TNFAIP3	7128	Luciferase reporter assay//Western blot	Functional MTI	26110642
MIRT438632	hsa-let-7e-5p	TNFRSF10B	8795	qRT-PCR//Western blot	Functional MTI	24120475
MIRT005718	hsa-let-7e-5p	WNT1	7471	Flow//Immunoblot//Luciferase reporter assay//Microarray//qRT-PCR	Functional MTI	19398721
MIRT437856	hsa-let-7f-5p	AGO1	26523	Immunohistochemistry//Immunoprecipitaion//Luciferase reporter assay//Northern blot//qRT-PCR//Western blot	Functional MTI	23426184
MIRT054392	hsa-let-7f-5p	CCL7	6354	Luciferase reporter assay	Functional MTI	22894925
MIRT032092	hsa-let-7f-5p	CCND1	595	Luciferase reporter assay	Functional MTI	22894925
MIRT032093	hsa-let-7f-5p	COPS6	10980	Western blot	Functional MTI	21530537
MIRT032086	hsa-let-7f-5p	COPS8	10920	Western blot	Functional MTI	21530537
MIRT006943	hsa-let-7f-5p	CYP19A1	1588	Luciferase reporter assay	Functional MTI	22407818
MIRT054391	hsa-let-7f-5p	DYRK2	8445	Luciferase reporter assay	Functional MTI	22894925
MIRT054390	hsa-let-7f-5p	ELF4	2000	Luciferase reporter assay	Functional MTI	22894925
MIRT032090	hsa-let-7f-5p	GPS1	2873	Western blot	Functional MTI	21530537
MIRT006400	hsa-let-7f-5p	IL13	3596	Luciferase reporter assay//Reporter assay;Other	Functional MTI	21616524
MIRT731223	hsa-let-7f-5p	IL6	3569	ELISA//Luciferase reporter assay	Functional MTI	26810534
MIRT000455	hsa-let-7f-5p	KLK10	5655	qRT-PCR//Luciferase reporter assay	Functional MTI	20354523
MIRT000455	hsa-let-7f-5p	KLK10	5655	ELISA//Luciferase reporter assay//qRT-PCR	Functional MTI	18627289
MIRT004678	hsa-let-7f-5p	KLK6	5653	ELISA//Luciferase reporter assay//qRT-PCR	Functional MTI	18627289
MIRT006407	hsa-let-7f-5p	MPL	4352	Luciferase reporter assay	Non-Functional MTI	20445018
MIRT053474	hsa-let-7f-5p	MYH9	4627	Immunohistochemistry//Luciferase reporter assay//qRT-PCR//Western blot	Functional MTI	21533124
MIRT734758	hsa-let-7f-5p	POSTN	10631	Flow//Luciferase reporter assay//qRT-PCR//Western blot	Functional MTI	25735962
MIRT005514	hsa-let-7f-5p	PRDM1	639	Immunohistochemistry//Luciferase reporter assay//qRT-PCR//Western blot	Functional MTI	20651244
MIRT054389	hsa-let-7f-5p	SOCS3	9021	Luciferase reporter assay	Functional MTI	22894925
MIRT732866	hsa-let-7g-3p	CCL2	6347	ELISA//Luciferase reporter assay//qRT-PCR//Western blot	Functional MTI	26126865
MIRT732867	hsa-let-7g-3p	CCL5	6352	ELISA//Luciferase reporter assay//qRT-PCR//Western blot	Functional MTI	26126865
MIRT046562	hsa-let-7g-5p	AGO1	26523	Immunohistochemistry//Immunoprecipitaion//Luciferase reporter assay//Northern blot//qRT-PCR//Western blot	Functional MTI	23426184
MIRT437976	hsa-let-7g-5p	AKT2	208	Luciferase reporter assay//qRT-PCR//Western blot	Functional MTI	25288334
MIRT004490	hsa-let-7g-5p	BCL2L1	598	Luciferase reporter assay//qRT-PCR//Western blot	Functional MTI	20347499
MIRT024120	hsa-let-7g-5p	BMI1	648	Western blot;qRT-PCR	Functional MTI	20309945
MIRT054642	hsa-let-7g-5p	CASP3	836	Immunoblot//Luciferase reporter assay//qRT-PCR	Functional MTI	24252910
MIRT004489	hsa-let-7g-5p	CDKN2A	1029	qRT-PCR//Luciferase reporter assay//Western blot//Western blot;qRT-PCR;Proteomics;Other	Functional MTI	20309945
MIRT000472	hsa-let-7g-5p	COL1A2	1278	qRT-PCR//Luciferase reporter assay//Western blot	Functional MTI	20338660
MIRT734441	hsa-let-7g-5p	DDR1	780	Luciferase reporter assay//qRT-PCR//Western blot	Non-Functional MTI	25972194
MIRT006162	hsa-let-7g-5p	FN1	2335	Luciferase reporter assay//Microarray//Western blot	Functional MTI	21868760
MIRT006161	hsa-let-7g-5p	GAB2	9846	Luciferase reporter assay//Microarray//Western blot	Functional MTI	21868760
MIRT002097	hsa-let-7g-5p	HMGA2	8091	Western blot//Reporter assay	Functional MTI	18413726
MIRT002097	hsa-let-7g-5p	HMGA2	8091	Luciferase reporter assay//Western blot//qRT-PCR	Functional MTI	17600087
MIRT002097	hsa-let-7g-5p	HMGA2	8091	Luciferase reporter assay	Functional MTI	18308936
MIRT002097	hsa-let-7g-5p	HMGA2	8091	Luciferase reporter assay	Functional MTI	23318420
MIRT003831	hsa-let-7g-5p	IGF2BP1	10642	Western blot//Reporter assay;Other	Functional MTI	18413726
MIRT006399	hsa-let-7g-5p	IL13	3596	Luciferase reporter assay//Reporter assay;Other	Functional MTI	21616524
MIRT000399	hsa-let-7g-5p	KRAS	3845	Luciferase reporter assay	Functional MTI	18308936
MIRT000475	hsa-let-7g-5p	MYC	4609	qRT-PCR//Luciferase reporter assay//Western blot//Western blot;qRT-PCR;Other	Functional MTI	20309945
MIRT054664	hsa-let-7g-5p	SMAD2	4087	Luciferase reporter assay//qRT-PCR//Western blot	Functional MTI	24291274
MIRT054663	hsa-let-7g-5p	TGFBR1	7046	Luciferase reporter assay//qRT-PCR//Western blot	Functional MTI	24291274
MIRT054662	hsa-let-7g-5p	THBS1	7057	Luciferase reporter assay//qRT-PCR//Western blot	Functional MTI	24291274
MIRT438631	hsa-let-7g-5p	TNFRSF10B	8795	qRT-PCR//Western blot	Functional MTI	24120475
MIRT437857	hsa-let-7i-5p	AGO1	26523	Immunohistochemistry//Immunoprecipitaion//Luciferase reporter assay//Northern blot//qRT-PCR//Western blot	Functional MTI	23426184
MIRT438551	hsa-let-7i-5p	ASCL1	429	ChIP-seq//GFP reporter assay//Immunocytochemistry//Immunohistochemistry//Luciferase reporter assay//qRT-PCR	Functional MTI	23884650
MIRT734398	hsa-let-7i-5p	AURKB	9212	Luciferase reporter assay//qRT-PCR//Western blot	Functional MTI	25997616
MIRT053282	hsa-let-7i-5p	BMP4	652	Luciferase reporter assay//qRT-PCR//Western blot	Functional MTI	23454123
MIRT024115	hsa-let-7i-5p	COPS6	10980	Western blot	Functional MTI	21530537
MIRT024114	hsa-let-7i-5p	COPS8	10920	Western blot	Functional MTI	21530537
MIRT024116	hsa-let-7i-5p	GPS1	2873	Western blot	Functional MTI	21530537
MIRT437345	hsa-let-7i-5p	IGF1	3479	Luciferase reporter assay//Western blot	Functional MTI	25305490
MIRT006401	hsa-let-7i-5p	IL13	3596	Luciferase reporter assay//Reporter assay;Other	Functional MTI	21616524
MIRT732734	hsa-let-7i-5p	IL2	3558	Luciferase reporter assay	Functional MTI	27145859
MIRT438550	hsa-let-7i-5p	NEUROG1	4762	ChIP-seq//GFP reporter assay//Immunocytochemistry//Immunohistochemistry//Luciferase reporter assay//qRT-PCR	Functional MTI	23884650
MIRT006373	hsa-let-7i-5p	SOCS1	8651	Luciferase reporter assay	Functional MTI	21742974
MIRT003050	hsa-let-7i-5p	TLR4	7099	Luciferase reporter assay//qRT-PCR//Western blot	Functional MTI	17660297
MIRT733376	hsa-miR-100-3p	CXCL8	3576	Luciferase reporter assay	Functional MTI	27542871
MIRT734541	hsa-miR-100-5p	ACKR3	57007	Luciferase reporter assay//qRT-PCR//Western blot	Functional MTI	27035873
MIRT053334	hsa-miR-100-5p	AKT1	207	Luciferase reporter assay//Microarray//qRT-PCR//Western blot	Functional MTI	23724047
MIRT005913	hsa-miR-100-5p	ATM	472	Luciferase reporter assay//qRT-PCR//Western blot	Functional MTI	20869334
MIRT006723	hsa-miR-100-5p	BMPR2	659	Luciferase reporter assay//qRT-PCR//Western blot	Functional MTI	22684006
MIRT006765	hsa-miR-100-5p	CTDSPL	10217	Luciferase reporter assay//Northern blot//qRT-PCR//Western blot	Functional MTI	21643017
MIRT438171	hsa-miR-100-5p	CYR61	3491	ELISA//Luciferase reporter assay//qRT-PCR//Western blot	Functional MTI	24317814
MIRT003419	hsa-miR-100-5p	FGFR3	2261	Luciferase reporter assay//qRT-PCR//Western blot	Functional MTI	19843843
MIRT003419	hsa-miR-100-5p	FGFR3	2261	Microarray//qRT-PCR//Western blot	Functional MTI	19396866
MIRT003419	hsa-miR-100-5p	FGFR3	2261	qRT-PCR//Western blot	Functional MTI	23778488
MIRT003419	hsa-miR-100-5p	FGFR3	2261	Luciferase assay//QRTPCR//Western blotting	Functional MTI	23778527
MIRT003419	hsa-miR-100-5p	FGFR3	2261	Luciferase reporter assay	Functional MTI	26604796
MIRT437605	hsa-miR-100-5p	FKBP5	2289	FACS//Luciferase reporter assay//qRT-PCR//Western blot	Functional MTI	24030073
MIRT006850	hsa-miR-100-5p	FLT1	2321	Luciferase reporter assay	Functional MTI	22955733
MIRT054544	hsa-miR-100-5p	HOXA1	3198	Flow//Immunohistochemistry//Luciferase reporter assay//qRT-PCR//Western blot	Functional MTI	24559685
MIRT054544	hsa-miR-100-5p	HOXA1	3198	ChIP-seq//Immunohistochemistry//In situ hybridization//Luciferase reporter assay//Microarray//qRT-PCR//Western blot	Functional MTI	24586203
MIRT054281	hsa-miR-100-5p	HS3ST2	9956	Luciferase reporter assay//Northern blot//qRT-PCR//Western blot	Functional MTI	25703026
MIRT006429	hsa-miR-100-5p	IGF1R	3480	Luciferase reporter assay	Functional MTI	21654750
MIRT006429	hsa-miR-100-5p	IGF1R	3480	ELISA//GFP reporter assay//Immunoblot//Immunoprecipitaion//Luciferase reporter assay//qRT-PCR//Western blot	Functional MTI	21643012
MIRT006429	hsa-miR-100-5p	IGF1R	3480	FACS//Luciferase reporter assay//qRT-PCR//Western blot	Functional MTI	24030073
MIRT052999	hsa-miR-100-5p	IGF2	3481	Northern blot//qRT-PCR//Western blot//Luciferase reporter assay	Functional MTI	22926517
MIRT003420	hsa-miR-100-5p	MMP13	4322	Microarray//qRT-PCR//Western blot	Functional MTI	19396866
MIRT007365	hsa-miR-100-5p	MTOR	2475	Luciferase reporter assay//qRT-PCR//Western blot	Functional MTI	23292834
MIRT007365	hsa-miR-100-5p	MTOR	2475	qRT-PCR//Western blot	Functional MTI	23778488
MIRT007365	hsa-miR-100-5p	MTOR	2475	Luciferase reporter assay	Functional MTI	23270926
MIRT007365	hsa-miR-100-5p	MTOR	2475	FACS//Luciferase reporter assay//qRT-PCR//Western blot	Functional MTI	24030073
MIRT007365	hsa-miR-100-5p	MTOR	2475	Western blot	Functional MTI	26744318
MIRT054500	hsa-miR-100-5p	NCOR2	9612	Immunoblot//Immunohistochemistry//Luciferase reporter assay//qRT-PCR	Functional MTI	24244722
MIRT000382	hsa-miR-100-5p	PLK1	5347	Luciferase reporter assay//qRT-PCR	Functional MTI	19739117
MIRT000382	hsa-miR-100-5p	PLK1	5347	Luciferase reporter assay//qRT-PCR//Western blot	Functional MTI	22120675
MIRT000382	hsa-miR-100-5p	PLK1	5347	Immunoblot//Immunohistochemistry//qRT-PCR//Western blot	Non-Functional MTI	21636267
MIRT000382	hsa-miR-100-5p	PLK1	5347	Luciferase reporter assay//qRT-PCR//Western blot	Functional MTI	23151088
MIRT000382	hsa-miR-100-5p	PLK1	5347	Luciferase reporter assay//Western blot	Functional MTI	23842624
MIRT000382	hsa-miR-100-5p	PLK1	5347	Western blot	Functional MTI	22249248
MIRT438723	hsa-miR-100-5p	RAP1B	5908	Luciferase reporter assay//qRT-PCR//Western blot	Functional MTI	24626817
MIRT733301	hsa-miR-100-5p	RNF144B	255488	Immunohistochemistry//Luciferase reporter assay//qRT-PCR//Western blot	Functional MTI	27524417
MIRT054068	hsa-miR-100-5p	SMARCA5	8467	Western blot	Functional MTI	22525276
MIRT054068	hsa-miR-100-5p	SMARCA5	8467	qRT-PCR//Western blot	Functional MTI	23778488
MIRT054588	hsa-miR-100-5p	THAP2	83591	qRT-PCR//Western blot	Functional MTI	23778488
MIRT731865	hsa-miR-100-5p	ZBTB7A	51341	5RACE//Immunohistochemistry//Luciferase reporter assay//qRT-PCR//Western blot	Functional MTI	26404754
MIRT054587	hsa-miR-100-5p	ZNF215	7762	qRT-PCR//Western blot	Functional MTI	23778488
MIRT734861	hsa-miR-100-5p	ZNRF2	223082	Luciferase reporter assay	Functional MTI	28416774
MIRT000430	hsa-miR-101-3p	APP	351	qRT-PCR//Luciferase reporter assay//Western blot	Functional MTI	20395292
MIRT000430	hsa-miR-101-3p	APP	351	Luciferase reporter assay//qRT-PCR//Western blot	Functional MTI	21172309
MIRT004027	hsa-miR-101-3p	ARID1A	8289	Western blot	Non-Functional MTI	19008416
MIRT006151	hsa-miR-101-3p	ATG4D	84971	Luciferase reporter assay//Microarray//qRT-PCR//Western blot	Functional MTI	21915098
MIRT005560	hsa-miR-101-3p	ATM	472	Luciferase reporter assay//qRT-PCR	Functional MTI	20617180
MIRT005602	hsa-miR-101-3p	ATP5B	506	qRT-PCR//Western blot//Reporter assay;Western blot;qRT-PCR;Other	Functional MTI	21291913
MIRT000379	hsa-miR-101-3p	ATXN1	6310	Luciferase reporter assay//qRT-PCR//Western blot	Functional MTI	18758459
MIRT734413	hsa-miR-101-3p	CCND1	595	Western blot	Functional MTI	26286725
MIRT053051	hsa-miR-101-3p	CDH5	1003	Luciferase reporter assay//Western blot	Functional MTI	23554480
MIRT734411	hsa-miR-101-3p	CDK8	1024	Luciferase reporter assay//Western blot	Functional MTI	26286725
MIRT054057	hsa-miR-101-3p	CFTR	1080	Immunoblot//Immunohistochemistry//Luciferase reporter assay//qRT-PCR	Functional MTI	23226399
MIRT003965	hsa-miR-101-3p	COX2	4513	Luciferase reporter assay//qRT-PCR	Functional MTI	23608225
MIRT053584	hsa-miR-101-3p	CPEB1	64506	ChIP-seq//Immunohistochemistry//In situ hybridization//Luciferase reporter assay//Next Generation Sequencing (NGS)//qRT-PCR//Western blot	Functional MTI	23788032
MIRT734412	hsa-miR-101-3p	CTNNB1	1499	Western blot	Functional MTI	26286725
MIRT007188	hsa-miR-101-3p	DNMT3A	1788	Immunohistochemistry//Luciferase reporter assay//qRT-PCR//Western blot	Functional MTI	23124077
MIRT005876	hsa-miR-101-3p	DUSP1	1843	Luciferase reporter assay//qRT-PCR//Western blot	Functional MTI	21068409
MIRT004086	hsa-miR-101-3p	EED	8726	Western blot	Functional MTI	19008416
MIRT734528	hsa-miR-101-3p	EYA1	2138	Luciferase reporter assay//Western blot	Functional MTI	27082308
MIRT000381	hsa-miR-101-3p	EZH2	2146	Luciferase reporter assay//Western blot	Functional MTI	19258506
MIRT000381	hsa-miR-101-3p	EZH2	2146	Luciferase reporter assay//Reporter assay	Functional MTI	14697198
MIRT000381	hsa-miR-101-3p	EZH2	2146	Luciferase reporter assay//qRT-PCR//Western blot	Functional MTI	19008416
MIRT000381	hsa-miR-101-3p	EZH2	2146	Luciferase reporter assay	Functional MTI	19625769
MIRT000381	hsa-miR-101-3p	EZH2	2146	Luciferase reporter assay	Functional MTI	19043531
MIRT000381	hsa-miR-101-3p	EZH2	2146	Luciferase reporter assay//qRT-PCR//Western blot	Functional MTI	20478051
MIRT000381	hsa-miR-101-3p	EZH2	2146	Immunoblot//Immunohistochemistry//Luciferase reporter assay//Microarray//qRT-PCR	Functional MTI	21368858
MIRT000381	hsa-miR-101-3p	EZH2	2146	Flow//Immunohistochemistry//Microarray//qRT-PCR//Western blot	Functional MTI	22450781
MIRT000381	hsa-miR-101-3p	EZH2	2146	qRT-PCR//Western blot	Functional MTI	21932133
MIRT000381	hsa-miR-101-3p	EZH2	2146	Microarray//QRTPCR//Western blot	Functional MTI	23557329
MIRT000381	hsa-miR-101-3p	EZH2	2146	Luciferase reporter assay//qRT-PCR	Functional MTI	24211736
MIRT000381	hsa-miR-101-3p	EZH2	2146	Luciferase reporter assay//qRT-PCR//Western blot	Functional MTI	23962556
MIRT000381	hsa-miR-101-3p	EZH2	2146	Immunohistochemistry//Luciferase reporter assay//qRT-PCR//Western blot	Functional MTI	27620004
MIRT000381	hsa-miR-101-3p	EZH2	2146	Luciferase reporter assay//qRT-PCR//Western blot	Functional MTI	27966775
MIRT000381	hsa-miR-101-3p	EZH2	2146	Luciferase reporter assay//qRT-PCR//Western blot	Functional MTI	26718325
MIRT004012	hsa-miR-101-3p	FBN2	2201	Western blot	Non-Functional MTI	19008416
MIRT007375	hsa-miR-101-3p	FMR1	2332	Luciferase reporter assay	Functional MTI	23390134
MIRT001219	hsa-miR-101-3p	FOS	2353	Western blot	Non-Functional MTI	19008416
MIRT001219	hsa-miR-101-3p	FOS	2353	qRT-PCR//Luciferase reporter assay//Western blot	Functional MTI	19133651
MIRT001219	hsa-miR-101-3p	FOS	2353	Luciferase reporter assay	Functional MTI	27073439
MIRT734588	hsa-miR-101-3p	GRSF1	2926	Luciferase reporter assay	Functional MTI	26984403
MIRT735075	hsa-miR-101-3p	ITGA3	3675	Luciferase reporter assay//qRT-PCR//Western blot	Functional MTI	28102841
MIRT379479	hsa-miR-101-3p	JAK2	3717	Luciferase reporter assay//qRT-PCR//Western blot	Functional MTI	26498873
MIRT054869	hsa-miR-101-3p	KLF6	1316	qRT-PCR//Luciferase reporter assay//Immunoprecipitaion//Western blot	Functional MTI	25230316
MIRT003921	hsa-miR-101-3p	MCL1	4170	Luciferase reporter assay//qRT-PCR//Western blot//Reporter assay	Functional MTI	19155302
MIRT003921	hsa-miR-101-3p	MCL1	4170	Luciferase reporter assay//Western blot	Functional MTI	20829195
MIRT003921	hsa-miR-101-3p	MCL1	4170	qRT-PCR//Western blot	Functional MTI	21993632
MIRT003921	hsa-miR-101-3p	MCL1	4170	Luciferase reporter assay//qRT-PCR//Western blot	Functional MTI	26718267
MIRT027307	hsa-miR-101-3p	MEIS1	4211	Western blot	Functional MTI	18308931
MIRT437858	hsa-miR-101-3p	MET	4233	Luciferase reporter assay//Western blot	Functional MTI	23618864
MIRT438717	hsa-miR-101-3p	MITF	4286	Luciferase reporter assay//qRT-PCR//Western blot	Functional MTI	23962556
MIRT054040	hsa-miR-101-3p	MTOR	2475	Flow//Luciferase reporter assay//qRT-PCR//Western blot	Functional MTI	22989749
MIRT054040	hsa-miR-101-3p	MTOR	2475	qRT-PCR//Western blot	Functional MTI	26458815
MIRT000378	hsa-miR-101-3p	MYCN	4613	Luciferase reporter assay//Reporter assay	Functional MTI	14697198
MIRT000378	hsa-miR-101-3p	MYCN	4613	Western blot	Non-Functional MTI	19008416
MIRT000378	hsa-miR-101-3p	MYCN	4613	Reporter assay	Functional MTI	21654684
MIRT438193	hsa-miR-101-3p	NLK	51701	Luciferase reporter assay	Functional MTI	24189458
MIRT733015	hsa-miR-101-3p	NOTCH1	4851	Luciferase reporter assay//qRT-PCR//Western blot	Functional MTI	27666896
MIRT732928	hsa-miR-101-3p	PIK3CB	5291	qRT-PCR//Western blot	Functional MTI	26458815
MIRT218892	hsa-miR-101-3p	PIM1	5292	Luciferase reporter assay//Western blot	Functional MTI	26693056
MIRT731782	hsa-miR-101-3p	PRDM1	639	Chromatin immunoprecipitation//Immunoblot//Luciferase reporter assay//Microarray//qRT-PCR	Functional MTI	26655851
MIRT733406	hsa-miR-101-3p	PRKAB1	5564	Luciferase reporter assay//Microarray//qRT-PCR//Western blot	Functional MTI	27145268
MIRT053339	hsa-miR-101-3p	PTGER4	5734	Immunohistochemistry//In situ hybridization//Luciferase reporter assay//qRT-PCR//Western blot//Motility assay//CAM assay//Colony formation assay	Functional MTI	22353936
MIRT004297	hsa-miR-101-3p	PTGS2	5743	qRT-PCR//Luciferase reporter assay//Western blot	Functional MTI	19133256
MIRT004297	hsa-miR-101-3p	PTGS2	5743	qRT-PCR//Western blot	Functional MTI	23013439
MIRT004297	hsa-miR-101-3p	PTGS2	5743	Luciferase reporter assay//qRT-PCR//Western blot	Functional MTI	26556718
MIRT004297	hsa-miR-101-3p	PTGS2	5743	Luciferase reporter assay//Microarray//qRT-PCR//Western blot	Functional MTI	26530100
MIRT006150	hsa-miR-101-3p	RAB5A	5868	Luciferase reporter assay//Microarray//qRT-PCR//Western blot	Functional MTI	21915098
MIRT006150	hsa-miR-101-3p	RAB5A	5868	Flow//Luciferase reporter assay//qRT-PCR//Western blot	Functional MTI	24788845
MIRT027282	hsa-miR-101-3p	RAC1	5879	Luciferase reporter assay//qRT-PCR//Western blot	Functional MTI	28109909
MIRT188232	hsa-miR-101-3p	RAP1B	5908	qRT-PCR//Luciferase reporter assay//Western blot	Functional MTI	24697700
MIRT733752	hsa-miR-101-3p	RHOA	387	Luciferase reporter assay//qRT-PCR//Western blot	Functional MTI	28109909
MIRT734125	hsa-miR-101-3p	RUNX1	861	Luciferase reporter assay//qRT-PCR//Western blot	Functional MTI	26628987
MIRT734415	hsa-miR-101-3p	SNHG1	23642	//Luciferase reporter assay//qRT-PCR	Functional MTI	28147312
MIRT007091	hsa-miR-101-3p	SOX9	6662	Luciferase reporter assay//qRT-PCR//Western blot	Functional MTI	23178713
MIRT007091	hsa-miR-101-3p	SOX9	6662	//Western blot//Luciferase reporter assay	Functional MTI	28147312
MIRT734098	hsa-miR-101-3p	SRF	6722	Luciferase reporter assay//qRT-PCR//Western blot	Functional MTI	28251884
MIRT006149	hsa-miR-101-3p	STMN1	3925	Luciferase reporter assay//Microarray//qRT-PCR//Western blot	Functional MTI	21915098
MIRT006149	hsa-miR-101-3p	STMN1	3925	Luciferase reporter assay	Functional MTI	23071542
MIRT004084	hsa-miR-101-3p	SUZ12	23512	Western blot	Non-Functional MTI	19008416
MIRT210927	hsa-miR-101-3p	TET2	54790	Luciferase reporter assay	Functional MTI	24120864
MIRT027248	hsa-miR-101-3p	VEGFA	7422	Luciferase reporter assay//qRT-PCR	Functional MTI	23608225
MIRT027248	hsa-miR-101-3p	VEGFA	7422	Luciferase reporter assay	Functional MTI	25658842
MIRT732064	hsa-miR-101-3p	VEGFC	7424	ELISA//Immunohistochemistry//Luciferase reporter assay//qRT-PCR//Western blot	Functional MTI	26460960
MIRT732064	hsa-miR-101-3p	VEGFC	7424	Luciferase reporter assay//qRT-PCR//Western blot	Functional MTI	26299768
MIRT734546	hsa-miR-101-3p	VHL	7428	Luciferase reporter assay//qRT-PCR//Western blot	Functional MTI	26841847
MIRT053160	hsa-miR-101-3p	ZEB1	6935	Immunofluorescence//Luciferase reporter assay//Western blot	Functional MTI	24677166
MIRT053160	hsa-miR-101-3p	ZEB1	6935	Luciferase reporter assay//qRT-PCR//Western blot	Functional MTI	28109909
MIRT053160	hsa-miR-101-3p	ZEB1	6935	Luciferase reporter assay//qRT-PCR//Western blot	Functional MTI	27429852
MIRT054930	hsa-miR-101-3p	ZEB2	9839	Immunofluorescence//Luciferase reporter assay//Western blot	Functional MTI	24677166
MIRT054930	hsa-miR-101-3p	ZEB2	9839	Luciferase reporter assay//qRT-PCR//Western blot	Functional MTI	28109909
MIRT733769	hsa-miR-101-5p	ACKR3	57007	Luciferase reporter assay//qRT-PCR//Western blot	Functional MTI	27904690
MIRT005559	hsa-miR-101-5p	ATM	472	Luciferase reporter assay//qRT-PCR	Non-Functional MTI	20617180
MIRT734039	hsa-miR-101-5p	CCDC88A	55704	Luciferase reporter assay//qRT-PCR//Western blot	Functional MTI	26743900
MIRT735494	hsa-miR-101-5p	EZH2	2146	qRT-PCR//Western blot	Functional MTI	28000868
MIRT735464	hsa-miR-101-5p	FOS	2353	Luciferase reporter assay//qRT-PCR//Western blot	Functional MTI	27485165
MIRT005558	hsa-miR-101-5p	PRKDC	5591	Luciferase reporter assay//qRT-PCR	Functional MTI	20617180
MIRT735182	hsa-miR-101-5p	RAB1A	5861	Luciferase reporter assay//qRT-PCR//Western blot	Functional MTI	25850725
MIRT734296	hsa-miR-101-5p	RAC1	5879	Luciferase reporter assay//qRT-PCR//Western blot	Functional MTI	26697839
MIRT734338	hsa-miR-101-5p	SOX9	6662	Luciferase reporter assay//qRT-PCR//Western blot	Functional MTI	27911279
MIRT734740	hsa-miR-101-5p	STMN1	3925	Immunofluorescence//Luciferase reporter assay//qRT-PCR//Western blot	Functional MTI	25607713
MIRT734391	hsa-miR-101-5p	TLR2	7097	ELISA//Luciferase reporter assay//qRT-PCR//Western blot	Functional MTI	26022377
MIRT733964	hsa-miR-101-5p	VEGFA	7422	Luciferase reporter assay//qRT-PCR//Western blot	Functional MTI	26870229
MIRT732792	hsa-miR-103a-2-5p	PDCD10	11235	Luciferase reporter assay//qRT-PCR//Western blot	Functional MTI	26707063
MIRT733111	hsa-miR-103a-3p	ADAM10	102	Luciferase reporter assay//qRT-PCR//Western blot	Functional MTI	28357407
MIRT249123	hsa-miR-103a-3p	AGO1	26523	Immunohistochemistry//Immunoprecipitaion//Luciferase reporter assay//Northern blot//qRT-PCR//Western blot	Functional MTI	23426184
MIRT734397	hsa-miR-103a-3p	BNIP3	664	Luciferase reporter assay//qRT-PCR//Western blot	Functional MTI	26000071
MIRT734744	hsa-miR-103a-3p	CACNA1C	775	Immunocytochemistry//qRT-PCR//Western blot	Functional MTI	25627864
MIRT006428	hsa-miR-103a-3p	CAV1	857	Luciferase reporter assay//Microarray	Functional MTI	21654750
MIRT006428	hsa-miR-103a-3p	CAV1	857	Luciferase reporter assay//Microarray//qRT-PCR//Western blot	Functional MTI	25407491
MIRT004762	hsa-miR-103a-3p	CCNE1	898	Luciferase reporter assay//qRT-PCR//Western blot	Functional MTI	20886090
MIRT004764	hsa-miR-103a-3p	CDK2	1017	Luciferase reporter assay//qRT-PCR//Western blot	Functional MTI	20886090
MIRT027234	hsa-miR-103a-3p	CDK6	1021	Luciferase reporter assay//Microarray//qRT-PCR//Western blot	Functional MTI	26160438
MIRT004766	hsa-miR-103a-3p	CREB1	1385	Luciferase reporter assay//qRT-PCR//Western blot	Functional MTI	20886090
MIRT006955	hsa-miR-103a-3p	CYP2C8	1558	qRT-PCR//Western blot	Functional MTI	22723340
MIRT006690	hsa-miR-103a-3p	DAPK1	1612	Luciferase reporter assay//Western blot	Functional MTI	22593189
MIRT005347	hsa-miR-103a-3p	DICER1	23405	Luciferase reporter assay//qRT-PCR	Functional MTI	20603000
MIRT005347	hsa-miR-103a-3p	DICER1	23405	Luciferase reporter assay//Western blot	Functional MTI	24828205
MIRT734337	hsa-miR-103a-3p	DVL1	1855	Luciferase reporter assay//Western blot	Functional MTI	27888798
MIRT001842	hsa-miR-103a-3p	GPD1	2819	Luciferase reporter assay	Non-Functional MTI	15131085
MIRT621495	hsa-miR-103a-3p	GPRC5A	9052	Luciferase reporter assay//qRT-PCR//Western blot	Functional MTI	24984703
MIRT007062	hsa-miR-103a-3p	ID2	3398	Immunoblot//Immunohistochemistry//Luciferase reporter assay//Northern blot//qRT-PCR	Functional MTI	22848373
MIRT006688	hsa-miR-103a-3p	KLF4	9314	Luciferase reporter assay//Western blot	Functional MTI	22593189
MIRT006688	hsa-miR-103a-3p	KLF4	9314	Flow//Luciferase reporter assay//qRT-PCR//Western blot	Functional MTI	28445396
MIRT732398	hsa-miR-103a-3p	MEF2D	4209	Luciferase reporter assay//qRT-PCR//Western blot	Functional MTI	25400071
MIRT054262	hsa-miR-103a-3p	MYB	4602	Luciferase reporter assay//qRT-PCR//Western blot	Functional MTI	25530421
MIRT054262	hsa-miR-103a-3p	MYB	4602	Luciferase reporter assay//Western blot	Functional MTI	27888798
MIRT733041	hsa-miR-103a-3p	MYCN	4613	Luciferase reporter assay	Functional MTI	27764804
MIRT732622	hsa-miR-103a-3p	OLFM4	10562	Luciferase reporter assay//qRT-PCR//Western blot	Functional MTI	28320108
MIRT732814	hsa-miR-103a-3p	PIEZO1	9780	Luciferase reporter assay//qRT-PCR//Western blot	Functional MTI	27515482
MIRT006693	hsa-miR-103a-3p	PTEN	5728	Western blot	Non-Functional MTI	22593189
MIRT006693	hsa-miR-103a-3p	PTEN	5728	Luciferase reporter assay//Western blot	Functional MTI	24828205
MIRT027144	hsa-miR-103a-3p	RAD51	5888	Luciferase reporter assay	Functional MTI	24088786
MIRT734231	hsa-miR-103a-3p	RUNX2	860	Luciferase reporter assay//qRT-PCR	Functional MTI	25195535
MIRT731528	hsa-miR-103a-3p	SERPINB5	5268	Immunoprecipitaion//Luciferase reporter assay//Microarray//qRT-PCR//Western blot	Functional MTI	26296971
MIRT731528	hsa-miR-103a-3p	SERPINB5	5268	ChIP-seq//Immunohistochemistry//Luciferase reporter assay//qRT-PCR//Western blot	Functional MTI	27409165
MIRT732567	hsa-miR-103a-3p	SFRP4	6424	Luciferase reporter assay//qRT-PCR//Western blot	Functional MTI	25820527
MIRT054599	hsa-miR-103a-3p	SNCG	6623	Luciferase reporter assay//qRT-PCR//Western blot	Functional MTI	24040069
MIRT006991	hsa-miR-103a-3p	TIMP3	7078	Luciferase reporter assay	Functional MTI	22783422
MIRT437912	hsa-miR-105-5p	AKT1	207	Luciferase reporter assay//Western blot	Functional MTI	25280563
MIRT438854	hsa-miR-105-5p	CDK6	1021	qRT-PCR//Western blot	Functional MTI	23950948
MIRT437910	hsa-miR-105-5p	IRS1	3667	Luciferase reporter assay//Western blot	Functional MTI	25280563
MIRT438084	hsa-miR-105-5p	MYB	4602	Luciferase reporter assay//qRT-PCR//Western blot	Functional MTI	24446170
MIRT735063	hsa-miR-105-5p	NCOA1	8648	Immunohistochemistry//Luciferase reporter assay//qRT-PCR//Western blot	Functional MTI	28060733
MIRT437911	hsa-miR-105-5p	PDK1	5163	Luciferase reporter assay//Western blot	Functional MTI	25280563
MIRT733514	hsa-miR-105-5p	SOX9	6662	Luciferase reporter assay//qRT-PCR//Western blot	Functional MTI	27736002
MIRT438931	hsa-miR-105-5p	TJP1	7082	In situ hybridization//qRT-PCR//Luciferase reporter assay//Western blot//Microarray	Functional MTI	24735924
MIRT001127	hsa-miR-105-5p	TLR2	7097	Luciferase reporter assay//qRT-PCR//Western blot	Functional MTI	19509287
MIRT732820	hsa-miR-106a-3p	PTEN	5728	Western blot	Non-Functional MTI	27510094
MIRT731847	hsa-miR-106a-5p	APC	324	Luciferase reporter assay//qRT-PCR//TOPﬂash/FOPﬂash reporter assay//Western blot	Functional MTI	27815074
MIRT001935	hsa-miR-106a-5p	APP	351	Luciferase reporter assay	Non-Functional MTI	19110058
MIRT001935	hsa-miR-106a-5p	APP	351	Luciferase reporter assay//Western blot//qRT-PCR	Functional MTI	18684319
MIRT004028	hsa-miR-106a-5p	ARID4B	51742	Luciferase reporter assay//Western blot;Other	Functional MTI	17575136
MIRT733861	hsa-miR-106a-5p	ATG7	10533	Luciferase reporter assay//qRT-PCR//Western blot	Functional MTI	27981410
MIRT053296	hsa-miR-106a-5p	ATM	472	Luciferase reporter assay//qRT-PCR//Western blot	Functional MTI	23857602
MIRT053389	hsa-miR-106a-5p	BCL10	8915	Luciferase reporter assay//Western blot	Functional MTI	23807165
MIRT053203	hsa-miR-106a-5p	BMP2	650	Flow//Luciferase reporter assay//qRT-PCR//Western blot	Functional MTI	23399447
MIRT053388	hsa-miR-106a-5p	CASP7	840	Luciferase reporter assay//Western blot	Functional MTI	23807165
MIRT053230	hsa-miR-106a-5p	CCND1	595	qRT-PCR//Western blot	Functional MTI	23836497
MIRT001223	hsa-miR-106a-5p	CDKN1A	1026	qRT-PCR//Luciferase reporter assay//Western blot//Reporter assay;Other	Functional MTI	18212054
MIRT001223	hsa-miR-106a-5p	CDKN1A	1026	Luciferase reporter assay//Western blot	Functional MTI	19782699
MIRT001223	hsa-miR-106a-5p	CDKN1A	1026	qRT-PCR//Luciferase reporter assay//Western blot	Functional MTI	20190813
MIRT001223	hsa-miR-106a-5p	CDKN1A	1026	qRT-PCR//Luciferase reporter assay//Western blot//Microarray	Functional MTI	20385818
MIRT734166	hsa-miR-106a-5p	CDX2	1045	qRT-PCR//Western blot	Functional MTI	25950430
MIRT733601	hsa-miR-106a-5p	CXCL8	3576	Luciferase reporter assay	Functional MTI	26265888
MIRT007270	hsa-miR-106a-5p	CYP19A1	1588	Luciferase reporter assay	Functional MTI	23438603
MIRT000374	hsa-miR-106a-5p	E2F1	1869	Immunohistochemistry//Microarray//Western blot	Functional MTI	20643754
MIRT000374	hsa-miR-106a-5p	E2F1	1869	Luciferase reporter assay//Western blot	Functional MTI	21656380
MIRT734168	hsa-miR-106a-5p	ERCC1	2067	qRT-PCR//Western blot	Functional MTI	25950430
MIRT006331	hsa-miR-106a-5p	FAS	355	Luciferase reporter assay	Functional MTI	22431000
MIRT006331	hsa-miR-106a-5p	FAS	355	Flow//Immunohistochemistry//In situ hybridization//Luciferase reporter assay//qRT-PCR//Western blot	Functional MTI	27142596
MIRT054367	hsa-miR-106a-5p	FASTK	10922	Luciferase reporter assay//Microarray//qRT-PCR//Western blot	Non-Functional MTI	24013584
MIRT070743	hsa-miR-106a-5p	HIF1A	3091	Luciferase reporter assay//qRT-PCR//Western blot	Functional MTI	27325313
MIRT001837	hsa-miR-106a-5p	HIPK3	10114	Luciferase reporter assay	Functional MTI	17575136
MIRT735431	hsa-miR-106a-5p	HMGA2	8091	Flow//Immunohistochemistry//Luciferase reporter assay//qRT-PCR//Western blot	Functional MTI	27383537
MIRT005082	hsa-miR-106a-5p	IL10	3586	Luciferase reporter assay//qRT-PCR	Functional MTI	19307576
MIRT054224	hsa-miR-106a-5p	LIMK1	3984	Immunoblot//Luciferase reporter assay//qRT-PCR	Non-Functional MTI	23029228
MIRT054221	hsa-miR-106a-5p	MAPK9	5601	Immunoblot//Luciferase reporter assay//qRT-PCR	Functional MTI	23029228
MIRT732390	hsa-miR-106a-5p	MFN2	9927	Luciferase reporter assay//Western blot	Functional MTI	27565029
MIRT734167	hsa-miR-106a-5p	MGST2	4258	qRT-PCR//Western blot	Functional MTI	25950430
MIRT733602	hsa-miR-106a-5p	MYB	4602	Luciferase reporter assay	Functional MTI	26265888
MIRT001838	hsa-miR-106a-5p	MYLIP	29116	Luciferase reporter assay//Western blot;Other	Functional MTI	17575136
MIRT026981	hsa-miR-106a-5p	PTEN	5728	Luciferase reporter assay//qRT-PCR//Western blot	Functional MTI	24108762
MIRT026981	hsa-miR-106a-5p	PTEN	5728	qRT-PCR//Western blot	Functional MTI	26306906
MIRT026981	hsa-miR-106a-5p	PTEN	5728	Luciferase reporter assay//Western blot	Functional MTI	26097565
MIRT734418	hsa-miR-106a-5p	RARB	5915	Luciferase reporter assay//qRT-PCR//Western blot	Functional MTI	27342319
MIRT001840	hsa-miR-106a-5p	RB1	5925	Immunohistochemistry//Microarray//Western blot	Functional MTI	20643754
MIRT001840	hsa-miR-106a-5p	RB1	5925	Luciferase reporter assay//Microarray//Western blot//Reporter assay	Functional MTI	16461460
MIRT001840	hsa-miR-106a-5p	RB1	5925	Luciferase reporter assay//qRT-PCR//Western blot	Functional MTI	20889678
MIRT143571	hsa-miR-106a-5p	RBL2	5934	Luciferase reporter assay	Functional MTI	24045973
MIRT734169	hsa-miR-106a-5p	RND3	390	qRT-PCR//Western blot	Functional MTI	25950430
MIRT003743	hsa-miR-106a-5p	RUNX1	861	Luciferase reporter assay//qRT-PCR//Western blot	Functional MTI	17589498
MIRT053564	hsa-miR-106a-5p	RUNX3	864	Luciferase reporter assay//qRT-PCR//Western blot	Functional MTI	23932924
MIRT035532	hsa-miR-106a-5p	SIRPA	140885	Luciferase reporter assay	Functional MTI	23562609
MIRT053068	hsa-miR-106a-5p	SLC2A3	6515	Luciferase reporter assay//qRT-PCR//Western blot	Functional MTI	24124917
MIRT053229	hsa-miR-106a-5p	STAT3	6774	qRT-PCR//Western blot	Functional MTI	23836497
MIRT053229	hsa-miR-106a-5p	STAT3	6774	Luciferase reporter assay	Functional MTI	23399684
MIRT053229	hsa-miR-106a-5p	STAT3	6774	Luciferase reporter assay//qRT-PCR//Western blot	Functional MTI	27325313
MIRT006825	hsa-miR-106a-5p	TGFBR2	7048	Luciferase reporter assay//qRT-PCR	Functional MTI	22912877
MIRT053595	hsa-miR-106a-5p	TIMP2	7077	In situ hybridization//Luciferase reporter assay//qRT-PCR//Western blot	Functional MTI	24440352
MIRT053595	hsa-miR-106a-5p	TIMP2	7077	Luciferase reporter assay//qRT-PCR//Western blot	Functional MTI	24444603
MIRT053595	hsa-miR-106a-5p	TIMP2	7077	Luciferase reporter assay	Functional MTI	24704830
MIRT063056	hsa-miR-106a-5p	ULK1	8408	Luciferase reporter assay//qRT-PCR//Western blot	Functional MTI	27372519
MIRT004465	hsa-miR-106a-5p	VEGFA	7422	ELISA//Luciferase reporter assay	Functional MTI	18320040
MIRT733016	hsa-miR-106b-3p	BMP2	650	qRT-PCR//Western blot	Functional MTI	28108317
MIRT732847	hsa-miR-106b-3p	PTEN	5728	qRT-PCR//Western blot	Functional MTI	28288092
MIRT732847	hsa-miR-106b-3p	PTEN	5728	Immunohistochemistry//Luciferase reporter assay//qRT-PCR//Western blot	Functional MTI	26318586
MIRT007071	hsa-miR-106b-5p	APC	324	Flow//Immunofluorescence//Luciferase reporter assay//qRT-PCR//Western blot	Functional MTI	23087084
MIRT000373	hsa-miR-106b-5p	APP	351	Luciferase reporter assay//Western blot	Functional MTI	19110058
MIRT053623	hsa-miR-106b-5p	ATG16L1	55054	Immunofluorescence//Immunohistochemistry//In situ hybridization//Luciferase reporter assay//Western blot	Functional MTI	24036151
MIRT004571	hsa-miR-106b-5p	BCL2L11	10018	Flow//Luciferase reporter assay//qRT-PCR//Western blot	Functional MTI	23028803
MIRT020444	hsa-miR-106b-5p	CASP7	840	Luciferase reporter assay//qRT-PCR//Western blot	Functional MTI	22986525
MIRT204830	hsa-miR-106b-5p	CASP8	841	Luciferase reporter assay	Functional MTI	24166509
MIRT005861	hsa-miR-106b-5p	CCND1	595	Luciferase reporter assay	Functional MTI	21283765
MIRT005862	hsa-miR-106b-5p	CCND2	894	Luciferase reporter assay	Functional MTI	21283765
MIRT000603	hsa-miR-106b-5p	CDKN1A	1026	Luciferase reporter assay//qRT-PCR	Functional MTI	18676839
MIRT000603	hsa-miR-106b-5p	CDKN1A	1026	Luciferase reporter assay//Microarray//Western blot	Functional MTI	18328430
MIRT000603	hsa-miR-106b-5p	CDKN1A	1026	qRT-PCR//Luciferase reporter assay//Western blot	Functional MTI	19153141
MIRT000603	hsa-miR-106b-5p	CDKN1A	1026	qRT-PCR//Luciferase reporter assay//Western blot	Functional MTI	18212054
MIRT000603	hsa-miR-106b-5p	CDKN1A	1026	qRT-PCR//Luciferase reporter assay//Western blot	Functional MTI	20190813
MIRT000603	hsa-miR-106b-5p	CDKN1A	1026	qRT-PCR//Luciferase reporter assay//Western blot//Microarray	Functional MTI	20385818
MIRT000603	hsa-miR-106b-5p	CDKN1A	1026	Luciferase reporter assay//Microarray//qRT-PCR//Western blot	Functional MTI	19422085
MIRT000603	hsa-miR-106b-5p	CDKN1A	1026	Luciferase reporter assay	Functional MTI	20101223
MIRT000603	hsa-miR-106b-5p	CDKN1A	1026	Luciferase reporter assay	Functional MTI	21283765
MIRT000603	hsa-miR-106b-5p	CDKN1A	1026	Reporter assay;Western blot;qRT-PCR	Functional MTI	20709030
MIRT000603	hsa-miR-106b-5p	CDKN1A	1026	qRT-PCR//Western blot	Functional MTI	23803041
MIRT000603	hsa-miR-106b-5p	CDKN1A	1026	Luciferase reporter assay//qRT-PCR//Western blot	Functional MTI	26238857
MIRT735084	hsa-miR-106b-5p	CYBB	1536	ELISA//Immunohistochemistry//Luciferase reporter assay//qRT-PCR//Western blot	Functional MTI	28235791
MIRT732332	hsa-miR-106b-5p	DAB2	1601	Immunohistochemistry//Luciferase reporter assay//qRT-PCR//Western blot	Functional MTI	26769181
MIRT003045	hsa-miR-106b-5p	E2F1	1869	Luciferase reporter assay//qRT-PCR	Functional MTI	18676839
MIRT003045	hsa-miR-106b-5p	E2F1	1869	Luciferase reporter assay//Western blot	Functional MTI	19486339
MIRT003045	hsa-miR-106b-5p	E2F1	1869	Luciferase reporter assay//Microarray//Western blot	Functional MTI	18328430
MIRT003045	hsa-miR-106b-5p	E2F1	1869	Luciferase reporter assay	Functional MTI	21283765
MIRT003045	hsa-miR-106b-5p	E2F1	1869	Reporter assay	Functional MTI	18212054
MIRT005863	hsa-miR-106b-5p	E2F3	1871	Luciferase reporter assay	Non-Functional MTI	21283765
MIRT053530	hsa-miR-106b-5p	E2F5	1875	qRT-PCR//Western blot	Functional MTI	23803041
MIRT006568	hsa-miR-106b-5p	EOMES	8320	Luciferase reporter assay	Functional MTI	20709030
MIRT440684	hsa-miR-106b-5p	FAM129A	116496	Luciferase reporter assay//qRT-PCR//Western blot	Functional MTI	26317551
MIRT732298	hsa-miR-106b-5p	FYN	2534	Luciferase reporter assay//Western blot	Functional MTI	27520374
MIRT070745	hsa-miR-106b-5p	HIF1A	3091	Luciferase reporter assay//qRT-PCR//Western blot	Functional MTI	27325313
MIRT000372	hsa-miR-106b-5p	ITCH	83737	Luciferase reporter assay	Functional MTI	19074548
MIRT000372	hsa-miR-106b-5p	ITCH	83737	Luciferase reporter assay//Western blot	Functional MTI	19096009
MIRT000372	hsa-miR-106b-5p	ITCH	83737	Immunoprecipitaion//Luciferase reporter assay//qRT-PCR	Functional MTI	26621835
MIRT020460	hsa-miR-106b-5p	JAK1	3716	Luciferase reporter assay//qRT-PCR//Western blot	Functional MTI	25307786
MIRT004333	hsa-miR-106b-5p	KAT2B	8850	Western blot//Luciferase reporter assay	Functional MTI	18728182
MIRT005864	hsa-miR-106b-5p	MAPK9	5601	Luciferase reporter assay	Non-Functional MTI	21283765
MIRT438678	hsa-miR-106b-5p	MFN2	9927	Luciferase reporter assay//qRT-PCR//Western blot	Functional MTI	23954742
MIRT438153	hsa-miR-106b-5p	MMP2	4313	Luciferase reporter assay	Functional MTI	24164962
MIRT020485	hsa-miR-106b-5p	PKD2	5311	Western blot	Functional MTI	20709030
MIRT732202	hsa-miR-106b-5p	PRRX1	5396	Luciferase reporter assay//Western blot	Functional MTI	26617763
MIRT005865	hsa-miR-106b-5p	PTEN	5728	Luciferase reporter assay	Functional MTI	21283765
MIRT005865	hsa-miR-106b-5p	PTEN	5728	Immunofluorescence//Luciferase reporter assay//Microarray//qRT-PCR//Western blot	Functional MTI	24842611
MIRT005865	hsa-miR-106b-5p	PTEN	5728	qRT-PCR//Luciferase reporter assay//Immunohistochemistry//Western blot	Functional MTI	25041637
MIRT005865	hsa-miR-106b-5p	PTEN	5728	Luciferase reporter assay//qRT-PCR//Western blot	Functional MTI	27270534
MIRT005865	hsa-miR-106b-5p	PTEN	5728	Luciferase reporter assay//qRT-PCR//Western blot	Functional MTI	26238857
MIRT734081	hsa-miR-106b-5p	PTENP1	11191	Luciferase reporter assay//qRT-PCR	Functional MTI	28212532
MIRT007004	hsa-miR-106b-5p	PURA	5813	Luciferase reporter assay	Functional MTI	22835829
MIRT004664	hsa-miR-106b-5p	RB1	5925	Luciferase reporter assay	Functional MTI	21283765
MIRT004664	hsa-miR-106b-5p	RB1	5925	Luciferase reporter assay//qRT-PCR//Western blot	Functional MTI	21819631
MIRT004664	hsa-miR-106b-5p	RB1	5925	Luciferase reporter assay//Microarray//Western blot	Functional MTI	24292682
MIRT005866	hsa-miR-106b-5p	RBL1	5933	Luciferase reporter assay	Functional MTI	21283765
MIRT005866	hsa-miR-106b-5p	RBL1	5933	Luciferase reporter assay	Functional MTI	24166509
MIRT005867	hsa-miR-106b-5p	RBL2	5934	Luciferase reporter assay	Functional MTI	21283765
MIRT005867	hsa-miR-106b-5p	RBL2	5934	Luciferase reporter assay	Functional MTI	23377830
MIRT005867	hsa-miR-106b-5p	RBL2	5934	Luciferase reporter assay	Functional MTI	24166509
MIRT554756	hsa-miR-106b-5p	RHOC	389	Luciferase reporter assay	Functional MTI	25933027
MIRT437468	hsa-miR-106b-5p	RUNX3	864	Luciferase reporter assay//qRT-PCR//Western blot	Functional MTI	23912048
MIRT044337	hsa-miR-106b-5p	SETD2	29072	ChIP-seq//Immunocytochemistry//Luciferase reporter assay//qRT-PCR//Western blot	Functional MTI	25714014
MIRT732724	hsa-miR-106b-5p	SLC2A4	6517	LacZ reporter assay	Functional MTI	27165190
MIRT053873	hsa-miR-106b-5p	SMAD7	4092	Luciferase reporter assay//qRT-PCR//Western blot	Functional MTI	22286770
MIRT053873	hsa-miR-106b-5p	SMAD7	4092	Flow//Immunofluorescence//Microarray//qRT-PCR//Western blot	Functional MTI	25286029
MIRT054144	hsa-miR-106b-5p	STAT3	6774	Luciferase reporter assay//qRT-PCR//Western blot	Functional MTI	25307786
MIRT054144	hsa-miR-106b-5p	STAT3	6774	Flow//Luciferase reporter assay//qRT-PCR//Western blot	Functional MTI	26956882
MIRT054144	hsa-miR-106b-5p	STAT3	6774	Luciferase reporter assay//qRT-PCR//Western blot	Functional MTI	27325313
MIRT005847	hsa-miR-106b-5p	TCEAL1	9338	Luciferase reporter assay//qRT-PCR//Western blot	Functional MTI	21283757
MIRT005847	hsa-miR-106b-5p	TCEAL1	9338	Luciferase reporter assay	Functional MTI	22613985
MIRT005847	hsa-miR-106b-5p	TCEAL1	9338	Flow//Luciferase reporter assay//qRT-PCR//Western blot	Functional MTI	23028803
MIRT735101	hsa-miR-106b-5p	TNFRSF10A	8797	Flow//Luciferase reporter assay//qRT-PCR//Western blot	Functional MTI	28410209
MIRT735302	hsa-miR-106b-5p	TNFSF11	8600	ELISA//Immunofluorescence//Immunohistochemistry//In situ hybridization//Luciferase reporter assay//Microarray//Northern blot//qRT-PCR//Western blot	Functional MTI	26053181
MIRT125727	hsa-miR-106b-5p	TRIM8	81603	Luciferase reporter assay//qRT-PCR//Western blot	Functional MTI	28327152
MIRT054405	hsa-miR-106b-5p	TWIST1	7291	Luciferase reporter assay//qRT-PCR//Western blot	Functional MTI	24002805
MIRT004466	hsa-miR-106b-5p	VEGFA	7422	ELISA//Luciferase reporter assay	Functional MTI	18320040
MIRT005868	hsa-miR-106b-5p	WEE1	7465	Luciferase reporter assay	Functional MTI	21283765
MIRT054256	hsa-miR-106b-5p	ZBTB4	57659	Luciferase reporter assay//qRT-PCR//Western blot	Functional MTI	22752225
MIRT026978	hsa-miR-107	AGO1	26523	Immunohistochemistry//Immunoprecipitaion//Luciferase reporter assay//Northern blot//qRT-PCR//Western blot	Functional MTI	23426184
MIRT004537	hsa-miR-107	ARNT	405	qRT-PCR//Luciferase reporter assay//Western blot//Northern blot//Reporter assay;Western blot	Functional MTI	20308559
MIRT006752	hsa-miR-107	AXIN2	8313	Luciferase reporter assay	Functional MTI	21501592
MIRT000800	hsa-miR-107	BACE1	23621	Western blot//Northern blot//Luciferase reporter assay//Reporter assay	Functional MTI	18234899
MIRT000800	hsa-miR-107	BACE1	23621	Western blot;Microarray	Functional MTI	20489155
MIRT054189	hsa-miR-107	CAV1	857	Luciferase reporter assay//Microarray//qRT-PCR//Western blot	Functional MTI	25407491
MIRT734260	hsa-miR-107	CDC42	998	Luciferase reporter assay//qRT-PCR//Western blot	Functional MTI	28393193
MIRT001233	hsa-miR-107	CDK6	1021	Western blot	Functional MTI	19407485
MIRT001233	hsa-miR-107	CDK6	1021	Flow//Immunoblot//Microarray//qRT-PCR//Western blot	Functional MTI	19688090
MIRT001233	hsa-miR-107	CDK6	1021	Luciferase reporter assay//Microarray//Western blot//qRT-PCR	Functional MTI	20833636
MIRT001233	hsa-miR-107	CDK6	1021	Western blot;qRT-PCR	Functional MTI	21264532
MIRT001233	hsa-miR-107	CDK6	1021	Western blot	Functional MTI	23220650
MIRT001233	hsa-miR-107	CDK6	1021	Luciferase reporter assay//qRT-PCR//Western blot	Functional MTI	28393193
MIRT054138	hsa-miR-107	CDK8	1024	Luciferase reporter assay//qRT-PCR//Western blot	Functional MTI	25163571
MIRT732473	hsa-miR-107	CHGA	1113	Immunoblot//Luciferase reporter assay	Functional MTI	25392232
MIRT007151	hsa-miR-107	CHRM1	1128	Luciferase reporter assay	Functional MTI	23423139
MIRT732507	hsa-miR-107	CLOCK	9575	Western blot//Luciferase reporter assay	Functional MTI	25522185
MIRT734685	hsa-miR-107	CPEB1	64506	qRT-PCR//Western blot	Functional MTI	26497556
MIRT006956	hsa-miR-107	CYP2C8	1558	qRT-PCR//Western blot	Functional MTI	22723340
MIRT006691	hsa-miR-107	DAPK1	1612	Luciferase reporter assay//Western blot	Functional MTI	22593189
MIRT005348	hsa-miR-107	DICER1	23405	Luciferase reporter assay//qRT-PCR	Functional MTI	20603000
MIRT005348	hsa-miR-107	DICER1	23405	Luciferase reporter assay//qRT-PCR//Western blot	Functional MTI	21029372
MIRT004756	hsa-miR-107	FBXW7	55294	Luciferase reporter assay//Microarray//Northern blot//Western blot	Functional MTI	20042474
MIRT053590	hsa-miR-107	FOXO1	2308	Luciferase reporter assay//qRT-PCR//Western blot	Functional MTI	24374340
MIRT004761	hsa-miR-107	GRN	2896	Microarray//Western blot	Functional MTI	20884628
MIRT004761	hsa-miR-107	GRN	2896	Reporter assay;Western blot;Microarray	Functional MTI	20489155
MIRT004487	hsa-miR-107	HIF1A	3091	qRT-PCR//Luciferase reporter assay//Western blot//Northern blot	Functional MTI	20308559
MIRT734676	hsa-miR-107	HMGA2	8091	Luciferase reporter assay//qRT-PCR//Western blot	Functional MTI	27773820
MIRT054777	hsa-miR-107	IL6	3569	Luciferase reporter assay//qRT-PCR//Western blot//Coimmunoprecipitation//Chromatin immunoprecipitation//Immunofluorescence microscopy	Functional MTI	24429361
MIRT054776	hsa-miR-107	JAK1	3716	Luciferase reporter assay//qRT-PCR//Western blot//Coimmunoprecipitation//Chromatin immunoprecipitation//Immunofluorescence microscopy	Functional MTI	24429361
MIRT006692	hsa-miR-107	KLF4	9314	Luciferase reporter assay//Western blot	Functional MTI	22593189
MIRT054311	hsa-miR-107	LATS2	26524	Luciferase reporter assay//qRT-PCR//Western blot	Functional MTI	25824045
MIRT732937	hsa-miR-107	LIN28A	79727	Flow//qRT-PCR//Western blot	Functional MTI	26636340
MIRT003802	hsa-miR-107	MYB	4602	Luciferase reporter assay//Western blot	Functional MTI	18818396
MIRT733567	hsa-miR-107	NF1	4763	Luciferase reporter assay//qRT-PCR//Western blot	Functional MTI	27827403
MIRT004811	hsa-miR-107	NFIA	4774	Luciferase reporter assay//Microarray//qRT-PCR//Reporter assay;Other	Functional MTI	17260024
MIRT007156	hsa-miR-107	NOTCH2	4853	Luciferase reporter assay//qRT-PCR//Western blot	Functional MTI	23299462
MIRT007156	hsa-miR-107	NOTCH2	4853	Western blot	Functional MTI	23220650
MIRT007156	hsa-miR-107	NOTCH2	4853	qRT-PCR//Western blot	Functional MTI	23572380
MIRT000371	hsa-miR-107	PLAG1	5324	Luciferase reporter assay	Functional MTI	19692702
MIRT052955	hsa-miR-107	PRKCE	5581	Luciferase reporter assay//qRT-PCR//Western blot	Functional MTI	22158047
MIRT006694	hsa-miR-107	PTEN	5728	Western blot	Non-Functional MTI	22593189
MIRT438264	hsa-miR-107	RAD51	5888	Luciferase reporter assay	Functional MTI	24088786
MIRT438578	hsa-miR-107	SALL4	57167	Immunofluorescence//Luciferase reporter assay//qRT-PCR//Western blot	Functional MTI	23811124
MIRT731529	hsa-miR-107	SERPINB5	5268	Immunoprecipitaion//Luciferase reporter assay//Microarray//qRT-PCR//Western blot	Functional MTI	26296971
MIRT731529	hsa-miR-107	SERPINB5	5268	ChIP-seq//Immunohistochemistry//Luciferase reporter assay//qRT-PCR//Western blot	Functional MTI	27409165
MIRT731527	hsa-miR-107	SH3GL2	6456	Luciferase reporter assay	Functional MTI	27038654
MIRT735183	hsa-miR-107	SIAH1	6477	Luciferase reporter assay//qRT-PCR//Western blot	Functional MTI	25851994
MIRT054598	hsa-miR-107	SNCG	6623	Luciferase reporter assay//qRT-PCR//Western blot	Functional MTI	24040069
MIRT003814	hsa-miR-107	VEGFA	7422	ELISA//Luciferase reporter assay	Functional MTI	18320040
MIRT733690	hsa-miR-10a-3p	BTRC	8945	Luciferase reporter assay	Functional MTI	26821827
MIRT733688	hsa-miR-10a-3p	IRAK4	51135	Luciferase reporter assay	Functional MTI	26821827
MIRT733689	hsa-miR-10a-3p	NR2C2	7182	Luciferase reporter assay	Functional MTI	26821827
MIRT047724	hsa-miR-10a-5p	ACTG1	71	GFP reporter assay//qRT-PCR//Western blot	Functional MTI	28383561
MIRT084600	hsa-miR-10a-5p	BCL2L11	10018	Luciferase reporter assay	Functional MTI	26824181
MIRT734916	hsa-miR-10a-5p	BCL6	604	Luciferase reporter assay//Western blot	Functional MTI	26590574
MIRT734858	hsa-miR-10a-5p	BDNF	627	Luciferase reporter assay//qRT-PCR	Functional MTI	28112253
MIRT005510	hsa-miR-10a-5p	BTRC	8945	Luciferase reporter assay//Microarray//qRT-PCR//Western blot	Functional MTI	20624982
MIRT007021	hsa-miR-10a-5p	CHL1	10752	Luciferase reporter assay	Functional MTI	22634495
MIRT006972	hsa-miR-10a-5p	EPHA4	2043	GFP reporter assay//Immunohistochemistry//qRT-PCR//Western blot	Functional MTI	22996586
MIRT732377	hsa-miR-10a-5p	GP1BA	2811	Luciferase reporter assay//qRT-PCR	Functional MTI	27834869
MIRT001140	hsa-miR-10a-5p	HOXA1	3198	Luciferase reporter assay//qRT-PCR//Western blot//Reporter assay;Other	Functional MTI	16549775
MIRT001140	hsa-miR-10a-5p	HOXA1	3198	qRT-PCR//Western blot	Functional MTI	24498243
MIRT005509	hsa-miR-10a-5p	MAP3K7	6885	Luciferase reporter assay//Microarray//qRT-PCR//Western blot//Reporter assay;Other	Functional MTI	20624982
MIRT734317	hsa-miR-10a-5p	MAPK8IP1	9479	Luciferase reporter assay//qRT-PCR	Functional MTI	28454224
MIRT734252	hsa-miR-10a-5p	MMP14	4323	GFP reporter assay//qRT-PCR//Western blot	Functional MTI	28383561
MIRT005454	hsa-miR-10a-5p	NCOR2	9612	qRT-PCR//Western blot	Functional MTI	21212796
MIRT733202	hsa-miR-10a-5p	NOD2	64127	Luciferase reporter assay//qRT-PCR	Functional MTI	25281418
MIRT438408	hsa-miR-10a-5p	PIK3CG	5294	Luciferase reporter assay//qRT-PCR//Western blot	Functional MTI	24522205
MIRT438258	hsa-miR-10a-5p	PTEN	5728	Luciferase reporter assay	Functional MTI	24100613
MIRT438258	hsa-miR-10a-5p	PTEN	5728	Luciferase reporter assay//Western blot	Functional MTI	26317552
MIRT731180	hsa-miR-10a-5p	SERPINE1	5054	qRT-PCR//ELISA//Luciferase reporter assay//Western blot	Functional MTI	25554417
MIRT006536	hsa-miR-10a-5p	SRSF1	6426	Luciferase reporter assay	Functional MTI	21118818
MIRT006537	hsa-miR-10a-5p	TRA2B	6434	Luciferase reporter assay	Functional MTI	21118818
MIRT003896	hsa-miR-10a-5p	USF2	7392	Luciferase reporter assay//qRT-PCR//Western blot	Functional MTI	19074828
MIRT053536	hsa-miR-10b-3p	BUB1	699	Luciferase reporter assay//Microarray//qRT-PCR//Western blot	Functional MTI	23125021
MIRT053538	hsa-miR-10b-3p	CCNA2	890	Luciferase reporter assay//Microarray//qRT-PCR//Western blot	Functional MTI	23125021
MIRT053537	hsa-miR-10b-3p	PLK1	5347	Luciferase reporter assay//Microarray//qRT-PCR//Western blot	Functional MTI	23125021
MIRT735362	hsa-miR-10b-5p	AKT1	207	qRT-PCR//Western blot	Functional MTI	27347488
MIRT006366	hsa-miR-10b-5p	BCL2L11	10018	Luciferase reporter assay//Western blot	Functional MTI	21471404
MIRT006369	hsa-miR-10b-5p	CDKN1A	1026	Luciferase reporter assay//Western blot	Functional MTI	21471404
MIRT006368	hsa-miR-10b-5p	CDKN2A	1029	Luciferase reporter assay//Western blot	Functional MTI	21471404
MIRT735229	hsa-miR-10b-5p	CREB1	1385	Luciferase reporter assay	Functional MTI	26796749
MIRT734672	hsa-miR-10b-5p	CSMD1	64478	Immunocytochemistry//Immunohistochemistry//Luciferase reporter assay//qRT-PCR	Functional MTI	27756250
MIRT437784	hsa-miR-10b-5p	DDX58	23586	Luciferase reporter assay	Functional MTI	25312779
MIRT732376	hsa-miR-10b-5p	GP1BA	2811	Luciferase reporter assay//qRT-PCR	Functional MTI	27834869
MIRT506958	hsa-miR-10b-5p	HOXB3	3213	Luciferase reporter assay//qRT-PCR//Western blot	Functional MTI	27447302
MIRT002021	hsa-miR-10b-5p	HOXD10	3236	Luciferase reporter assay//Western blot//Reporter assay	Functional MTI	17898713
MIRT002021	hsa-miR-10b-5p	HOXD10	3236	Luciferase reporter assay//Western blot	Functional MTI	21419107
MIRT002021	hsa-miR-10b-5p	HOXD10	3236	Luciferase reporter assay	Functional MTI	23034333
MIRT002021	hsa-miR-10b-5p	HOXD10	3236	Reporter assay	Functional MTI	21642433
MIRT002021	hsa-miR-10b-5p	HOXD10	3236	Western blot	Functional MTI	22766763
MIRT002021	hsa-miR-10b-5p	HOXD10	3236	Immunohistochemistry//In situ hybridization//Luciferase reporter assay//qRT-PCR//Western blot	Functional MTI	22293682
MIRT002021	hsa-miR-10b-5p	HOXD10	3236	Luciferase reporter assay//qRT-PCR//Western blot	Functional MTI	24573354
MIRT002021	hsa-miR-10b-5p	HOXD10	3236	Luciferase reporter assay//Immunocytochemistry//Western blot	Functional MTI	24376640
MIRT002021	hsa-miR-10b-5p	HOXD10	3236	Immunohistochemistry//qRT-PCR//Western blot	Functional MTI	26311318
MIRT437374	hsa-miR-10b-5p	HTATIP2	10553	Luciferase reporter assay//qRT-PCR//Western blot	Functional MTI	24096486
MIRT733670	hsa-miR-10b-5p	KL	9365	Luciferase reporter assay//Western blot	Functional MTI	25988292
MIRT003216	hsa-miR-10b-5p	KLF4	9314	Luciferase reporter assay//Western blot	Functional MTI	20075075
MIRT003216	hsa-miR-10b-5p	KLF4	9314	Flow//qRT-PCR//Western blot	Functional MTI	24216130
MIRT003216	hsa-miR-10b-5p	KLF4	9314	Luciferase reporter assay//qRT-PCR//Western blot	Functional MTI	24573354
MIRT003216	hsa-miR-10b-5p	KLF4	9314	Luciferase reporter assay//qRT-PCR//Western blot	Functional MTI	26191201
MIRT003216	hsa-miR-10b-5p	KLF4	9314	Luciferase reporter assay	Functional MTI	27669739
MIRT003216	hsa-miR-10b-5p	KLF4	9314	Luciferase reporter assay//Western blot	Functional MTI	27764757
MIRT007026	hsa-miR-10b-5p	MAPRE1	22919	Luciferase reporter assay	Functional MTI	21562367
MIRT732645	hsa-miR-10b-5p	MBNL1	4154	Luciferase reporter assay	Functional MTI	26881967
MIRT732647	hsa-miR-10b-5p	MBNL2	10150	Luciferase reporter assay	Functional MTI	26881967
MIRT732649	hsa-miR-10b-5p	MBNL3	55796	Luciferase reporter assay	Functional MTI	26881967
MIRT005455	hsa-miR-10b-5p	NCOR2	9612	qRT-PCR//Western blot	Functional MTI	21212796
MIRT005504	hsa-miR-10b-5p	NF1	4763	GFP reporter assay//Luciferase reporter assay//Microarray//qRT-PCR	Functional MTI	20550523
MIRT006924	hsa-miR-10b-5p	NOTCH1	4851	Luciferase reporter assay	Functional MTI	23034333
MIRT025586	hsa-miR-10b-5p	NR4A3	8013	Reporter assay	Non-Functional MTI	21642433
MIRT025587	hsa-miR-10b-5p	NRP2	8828	Reporter assay	Non-Functional MTI	21642433
MIRT006925	hsa-miR-10b-5p	PAX6	5080	Luciferase reporter assay	Functional MTI	23034333
MIRT053003	hsa-miR-10b-5p	PDCD4	27250	Western blot	Functional MTI	22766763
MIRT006294	hsa-miR-10b-5p	PIEZO1	9780	Luciferase reporter assay	Functional MTI	22322955
MIRT734680	hsa-miR-10b-5p	PIK3CA	5290	Luciferase reporter assay//Western blot	Functional MTI	25896413
MIRT005068	hsa-miR-10b-5p	PPARA	5465	Luciferase reporter assay//qRT-PCR//Western blot	Functional MTI	19780876
MIRT054912	hsa-miR-10b-5p	PTEN	5728	Immunoblot//Luciferase reporter assay//qRT-PCR	Functional MTI	23384558
MIRT054912	hsa-miR-10b-5p	PTEN	5728	Luciferase reporter assay	Functional MTI	24100613
MIRT054912	hsa-miR-10b-5p	PTEN	5728	Luciferase reporter assay	Functional MTI	27113763
MIRT732648	hsa-miR-10b-5p	RSRC1	51319	Luciferase reporter assay	Functional MTI	26881967
MIRT732646	hsa-miR-10b-5p	SART3	9733	Luciferase reporter assay	Functional MTI	26881967
MIRT007072	hsa-miR-10b-5p	SDC1	6382	Luciferase reporter assay	Functional MTI	22573479
MIRT007072	hsa-miR-10b-5p	SDC1	6382	Luciferase reporter assay	Functional MTI	23206733
MIRT006539	hsa-miR-10b-5p	SRSF1	6426	Luciferase reporter assay	Functional MTI	21118818
MIRT006367	hsa-miR-10b-5p	TFAP2C	7022	Luciferase reporter assay//Western blot	Functional MTI	21471404
MIRT053593	hsa-miR-10b-5p	TIAM1	7074	Luciferase reporter assay//qRT-PCR//Western blot	Functional MTI	24481854
MIRT006923	hsa-miR-10b-5p	TP53	7157	Luciferase reporter assay	Functional MTI	23034333
MIRT053002	hsa-miR-10b-5p	TPM1	7168	Western blot	Functional MTI	22766763
MIRT006538	hsa-miR-10b-5p	TRA2B	6434	Luciferase reporter assay	Functional MTI	21118818
MIRT734679	hsa-miR-10b-5p	ZEB1	6935	Luciferase reporter assay//Western blot	Functional MTI	25896413
MIRT734282	hsa-miR-1178-3p	STUB1	10273	Luciferase reporter assay//qRT-PCR	Functional MTI	25635996
MIRT438925	hsa-miR-1180-3p	TCEAL1	9338	ChIP-seq//Flow//Immunofluorescence//qRT-PCR//Western blot	Functional MTI	25447520
MIRT732717	hsa-miR-1180-3p	TNIP2	79155	Luciferase reporter assay	Functional MTI	27044843
MIRT735131	hsa-miR-1180-5p	TCEAL1	9338	qRT-PCR//Quantitative proteomic approach//Western blot	Functional MTI	25918708
MIRT438929	hsa-miR-1181	SOX2	6657	Flow//Immunoprecipitaion//Luciferase reporter assay//qRT-PCR//Western blot	Functional MTI	25444909
MIRT438928	hsa-miR-1181	STAT3	6774	Flow//Immunoprecipitaion//Luciferase reporter assay//qRT-PCR//Western blot	Functional MTI	25444909
MIRT054279	hsa-miR-1182	TERT	7015	Immunohistochemistry//Luciferase reporter assay//qRT-PCR//Western blot	Functional MTI	25662441
MIRT054785	hsa-miR-1202	GRM4	2914	Immunocytochemistry//qRT-PCR///Western blot	Functional MTI	24908571
MIRT733082	hsa-miR-1207-3p	FNDC1	84624	Luciferase reporter assay//qRT-PCR//Western blot	Functional MTI	27693493
MIRT735162	hsa-miR-1207-5p	CD151	977	Luciferase reporter assay//qRT-PCR//Western blot	Functional MTI	26032086
MIRT732200	hsa-miR-1207-5p	CSF1	1435	Luciferase reporter assay	Functional MTI	27107415
MIRT733742	hsa-miR-1207-5p	STAT6	6778	Luciferase reporter assay//qRT-PCR//Western blot	Functional MTI	28235236
MIRT733213	hsa-miR-1207-5p	STOML2	30968	Luciferase reporter assay//qRT-PCR//Western blot	Functional MTI	25695396
MIRT053597	hsa-miR-1207-5p	TERT	7015	Immunohistochemistry//Luciferase reporter assay//Microarray//qRT-PCR//Western blot	Functional MTI	24481448
MIRT735414	hsa-miR-122-3p	FUT1	2523	ELISA//Luciferase reporter assay//qRT-PCR//Western blot	Functional MTI	26636761
MIRT733452	hsa-miR-122-3p	MCAT	27349	Luciferase reporter assay//Next Generation Sequencing (NGS)//qRT-PCR	Functional MTI	27855320
MIRT734934	hsa-miR-1224-5p	CREB1	1385	Luciferase reporter assay	Functional MTI	25648114
MIRT732116	hsa-miR-1225-5p	IRS1	3667	Immunofluorescence//Immunohistochemistry//Luciferase reporter assay//Microarray//qRT-PCR//Western blot	Functional MTI	26684358
MIRT003093	hsa-miR-122-5p	AACS	65985	Luciferase reporter assay//qRT-PCR	Functional MTI	19296470
MIRT005782	hsa-miR-122-5p	ACVR1C	130399	Luciferase reporter assay//Reporter assay	Non-Functional MTI	21224400
MIRT004879	hsa-miR-122-5p	ADAM10	102	Luciferase reporter assay//qRT-PCR//Western blot	Functional MTI	19726678
MIRT004879	hsa-miR-122-5p	ADAM10	102	Immunohistochemistry//Luciferase reporter assay//qRT-PCR	Functional MTI	25318895
MIRT003112	hsa-miR-122-5p	ADAM17	6868	Luciferase reporter assay//qRT-PCR	Functional MTI	19296470
MIRT003112	hsa-miR-122-5p	ADAM17	6868	Luciferase reporter assay//	Functional MTI	19935707
MIRT003099	hsa-miR-122-5p	AKT3	10000	Luciferase reporter assay//qRT-PCR	Functional MTI	19296470
MIRT003099	hsa-miR-122-5p	AKT3	10000	Immunoblot//Luciferase reporter assay//qRT-PCR	Functional MTI	24244539
MIRT003085	hsa-miR-122-5p	ALDOA	226	Luciferase reporter assay//qRT-PCR	Functional MTI	19296470
MIRT003081	hsa-miR-122-5p	ANK2	287	Luciferase reporter assay//qRT-PCR	Functional MTI	19296470
MIRT003084	hsa-miR-122-5p	ANXA11	311	Luciferase reporter assay//qRT-PCR//Microarray	Functional MTI	19296470
MIRT003104	hsa-miR-122-5p	AP3M2	10947	Luciferase reporter assay//qRT-PCR	Functional MTI	19296470
MIRT003095	hsa-miR-122-5p	ATP1A2	477	Luciferase reporter assay//qRT-PCR	Functional MTI	19296470
MIRT438639	hsa-miR-122-5p	AXL	558	Luciferase reporter assay	Functional MTI	24113455
MIRT023402	hsa-miR-122-5p	BAX	581	Western blot	Functional MTI	18692484
MIRT023334	hsa-miR-122-5p	BCL2L1	598	Western blot;qRT-PCR	Non-Functional MTI	18692484
MIRT004364	hsa-miR-122-5p	BCL2L2	599	Luciferase reporter assay//qRT-PCR//Western blot//Reporter assay;Western blot;Other	Functional MTI	18692484
MIRT004364	hsa-miR-122-5p	BCL2L2	599	Immunohistochemistry//Luciferase reporter assay//Microarray//qRT-PCR//Western blot	Functional MTI	27415790
MIRT003006	hsa-miR-122-5p	CCNG1	900	Reporter assay	Functional MTI	17616664
MIRT003006	hsa-miR-122-5p	CCNG1	900	Western blot	Functional MTI	19584283
MIRT003006	hsa-miR-122-5p	CCNG1	900	Reporter assay;Western blot	Functional MTI	18692484
MIRT003006	hsa-miR-122-5p	CCNG1	900	qRT-PCR//Western blot	Functional MTI	27528885
MIRT023403	hsa-miR-122-5p	CDK4	1019	Reporter assay	Functional MTI	21750653
MIRT023398	hsa-miR-122-5p	CLIC4	25932	Luciferase reporter assay//qRT-PCR	Functional MTI	23793894
MIRT023389	hsa-miR-122-5p	CREB1	1385	Luciferase reporter assay//qRT-PCR//Western blot	Functional MTI	28337380
MIRT732616	hsa-miR-122-5p	CTDNEP1	23399	Luciferase reporter assay//qRT-PCR//Western blot	Functional MTI	28287811
MIRT000012	hsa-miR-122-5p	CYP7A1	1581	qRT-PCR//Luciferase reporter assay	Functional MTI	20351063
MIRT003727	hsa-miR-122-5p	DSTYK	25778	Luciferase reporter assay//qRT-PCR	Functional MTI	19296470
MIRT003094	hsa-miR-122-5p	DUSP2	1844	Luciferase reporter assay//qRT-PCR	Functional MTI	19296470
MIRT735379	hsa-miR-122-5p	EGFR	1956	Luciferase reporter assay//qRT-PCR//Western blot	Functional MTI	28641303
MIRT003110	hsa-miR-122-5p	EGLN3	112399	Luciferase reporter assay//qRT-PCR	Functional MTI	19296470
MIRT003083	hsa-miR-122-5p	ENTPD4	9583	Luciferase reporter assay//qRT-PCR	Functional MTI	19296470
MIRT003728	hsa-miR-122-5p	FAM117B	150864	Luciferase reporter assay//qRT-PCR	Functional MTI	19296470
MIRT003107	hsa-miR-122-5p	FOXJ3	22887	Luciferase reporter assay//qRT-PCR	Functional MTI	19296470
MIRT003088	hsa-miR-122-5p	FOXP1	27086	Luciferase reporter assay//qRT-PCR	Functional MTI	19296470
MIRT003098	hsa-miR-122-5p	FUNDC2	65991	Luciferase reporter assay//qRT-PCR	Functional MTI	19296470
MIRT438734	hsa-miR-122-5p	FUT8	2530	Luciferase reporter assay//qRT-PCR//Western blot	Functional MTI	24130780
MIRT003103	hsa-miR-122-5p	G6PC3	92579	Luciferase reporter assay//qRT-PCR	Functional MTI	19296470
MIRT003102	hsa-miR-122-5p	GALNT10	55568	Luciferase reporter assay//qRT-PCR	Functional MTI	19296470
MIRT003102	hsa-miR-122-5p	GALNT10	55568	Immunohistochemistry//In situ hybridization//qRT-PCR//Luciferase reporter assay//Immunoprecipitaion//Western blot	Functional MTI	25422324
MIRT003080	hsa-miR-122-5p	GYS1	2997	qRT-PCR//Western blot//Northern blot	Functional MTI	18073344
MIRT023272	hsa-miR-122-5p	HMOX1	3162	Western blot;qRT-PCR	Functional MTI	20633528
MIRT000364	hsa-miR-122-5p	IGF1R	3480	Luciferase reporter assay//qRT-PCR//Western blot	Functional MTI	19726678
MIRT000364	hsa-miR-122-5p	IGF1R	3480	Luciferase reporter assay//qRT-PCR//Western blot	Functional MTI	23056576
MIRT000364	hsa-miR-122-5p	IGF1R	3480	Reporter assay;qRT-PCR	Functional MTI	20884628
MIRT734220	hsa-miR-122-5p	IL1A	3552	Luciferase reporter assay//qRT-PCR//Western blot	Functional MTI	26239639
MIRT732617	hsa-miR-122-5p	LPIN1	23175	Luciferase reporter assay//qRT-PCR//Western blot	Functional MTI	28287811
MIRT003097	hsa-miR-122-5p	MAPK11	5600	Luciferase reporter assay//qRT-PCR	Functional MTI	19296470
MIRT003089	hsa-miR-122-5p	MECP2	4204	Luciferase reporter assay//qRT-PCR	Functional MTI	19296470
MIRT438005	hsa-miR-122-5p	MEF2D	4209	Luciferase reporter assay	Functional MTI	24390737
MIRT438005	hsa-miR-122-5p	MEF2D	4209	Luciferase reporter assay	Functional MTI	27109478
MIRT003090	hsa-miR-122-5p	NCAM1	4684	Luciferase reporter assay//qRT-PCR	Functional MTI	19296470
MIRT003082	hsa-miR-122-5p	NFATC2IP	84901	Luciferase reporter assay//qRT-PCR	Functional MTI	19296470
MIRT438655	hsa-miR-122-5p	NOD2	64127	Luciferase reporter assay//qRT-PCR//Western blot	Functional MTI	23872065
MIRT007081	hsa-miR-122-5p	NT5C3A	51251	Luciferase reporter assay	Functional MTI	23055569
MIRT003111	hsa-miR-122-5p	NUMBL	9253	Luciferase reporter assay//qRT-PCR	Functional MTI	19296470
MIRT007082	hsa-miR-122-5p	P4HA1	5033	Luciferase reporter assay	Functional MTI	23178710
MIRT735022	hsa-miR-122-5p	PDK4	5166	Luciferase reporter assay//qRT-PCR//Western blot	Functional MTI	26506419
MIRT733884	hsa-miR-122-5p	PEG10	23089	Luciferase reporter assay	Functional MTI	27370270
MIRT023396	hsa-miR-122-5p	PKM	5315	Luciferase reporter assay//qRT-PCR//Western blot	Functional MTI	24466275
MIRT004527	hsa-miR-122-5p	PRKAB1	5564	Luciferase reporter assay	Functional MTI	16459310
MIRT006123	hsa-miR-122-5p	PRKRA	8575	Luciferase reporter assay//Microarray//qRT-PCR//Western blot	Functional MTI	21937511
MIRT007007	hsa-miR-122-5p	PTPN1	5770	Luciferase reporter assay	Functional MTI	22807119
MIRT003087	hsa-miR-122-5p	RAB11FIP1	80223	Luciferase reporter assay//qRT-PCR	Functional MTI	19296470
MIRT003086	hsa-miR-122-5p	RAB6B	51560	Luciferase reporter assay//qRT-PCR	Functional MTI	19296470
MIRT000663	hsa-miR-122-5p	RAC1	5879	Luciferase reporter assay//	Functional MTI	19935707
MIRT000663	hsa-miR-122-5p	RAC1	5879	Microarray//qRT-PCR//Western blot	Functional MTI	26540468
MIRT000717	hsa-miR-122-5p	RHOA	387	Luciferase reporter assay	Functional MTI	19617899
MIRT000717	hsa-miR-122-5p	RHOA	387	Luciferase reporter assay//	Functional MTI	19935707
MIRT003105	hsa-miR-122-5p	SLC7A1	6541	Luciferase reporter assay//Western blot//Reporter assay;Other	Functional MTI	17179747
MIRT003105	hsa-miR-122-5p	SLC7A1	6541	Luciferase reporter assay//qRT-PCR	Functional MTI	19296470
MIRT003105	hsa-miR-122-5p	SLC7A1	6541	Luciferase reporter assay	Functional MTI	16777601
MIRT003108	hsa-miR-122-5p	SLC7A11	23657	Luciferase reporter assay//qRT-PCR	Functional MTI	19296470
MIRT007084	hsa-miR-122-5p	SOCS1	8651	GFP reporter assay	Functional MTI	23348614
MIRT733104	hsa-miR-122-5p	SPRY2	10253	Luciferase reporter assay//Microarray//qRT-PCR//Western blot	Functional MTI	27943426
MIRT000365	hsa-miR-122-5p	SRF	6722	Luciferase reporter assay//qRT-PCR//Western blot	Functional MTI	19726678
MIRT003092	hsa-miR-122-5p	TBX19	9095	Luciferase reporter assay//qRT-PCR	Functional MTI	19296470
MIRT003100	hsa-miR-122-5p	TPD52L2	7165	Luciferase reporter assay//qRT-PCR	Functional MTI	19296470
MIRT003109	hsa-miR-122-5p	TRIB1	10221	Luciferase reporter assay//qRT-PCR	Functional MTI	19296470
MIRT003091	hsa-miR-122-5p	UBAP2	55833	Luciferase reporter assay//qRT-PCR	Functional MTI	19296470
MIRT735476	hsa-miR-122-5p	VEGFC	7424	ELISA//Luciferase reporter assay//qRT-PCR//Western blot	Functional MTI	27508026
MIRT006421	hsa-miR-122-5p	WNT1	7471	Luciferase reporter assay//qRT-PCR//Western blot	Functional MTI	22276989
MIRT006421	hsa-miR-122-5p	WNT1	7471	Luciferase reporter assay//qRT-PCR	Functional MTI	27687586
MIRT003106	hsa-miR-122-5p	XPO6	23214	Luciferase reporter assay//qRT-PCR	Functional MTI	19296470
MIRT007083	hsa-miR-122-5p	ZNF395	55893	GFP reporter assay	Functional MTI	23221562
MIRT005492	hsa-miR-1226-3p	MUC1	4582	Immunoblot//Luciferase reporter assay//qRT-PCR	Functional MTI	20514397
MIRT053052	hsa-miR-1228-3p	CSNK2A2	1459	Immunohistochemistry//Luciferase reporter assay//qRT-PCR//Western blot	Functional MTI	23554909
MIRT006333	hsa-miR-1228-3p	MOAP1	64112	qRT-PCR//Western blot	Functional MTI	22434376
MIRT732482	hsa-miR-1228-3p	TP53	7157	qRT-PCR//Luciferase reporter assay//Immunohistochemistry//Western blot	Functional MTI	25422913
MIRT734321	hsa-miR-1228-5p	MIF	4282	ELISA//Luciferase reporter assay//qRT-PCR//Western blot	Functional MTI	28465246
MIRT735553	hsa-miR-1229-3p	SORL1	6653	Luciferase reporter assay//qRT-PCR//Western blot	Functional MTI	27328823
MIRT438669	hsa-miR-1234-3p	STAT3	6774	Microarray//qRT-PCR//Western blot	Functional MTI	23841503
MIRT053184	hsa-miR-1236-3p	FLT4	2324	Luciferase reporter assay//pSILAC//qRT-PCR//Western blot	Functional MTI	22223733
MIRT052945	hsa-miR-1236-3p	KDR	3791	qRT-PCR//Western blot	Functional MTI	22223733
MIRT734482	hsa-miR-1236-3p	RORC	6097	Immunofluorescence//qRT-PCR//Western blot	Functional MTI	26237452
MIRT438924	hsa-miR-1236-3p	TCEAL1	9338	ChIP-seq//Flow//Immunofluorescence//qRT-PCR//Western blot	Functional MTI	25447520
MIRT054560	hsa-miR-1236-3p	ZEB1	6935	Luciferase reporter assay//qRT-PCR//Western blot	Functional MTI	24573236
MIRT001833	hsa-miR-124-3p	ADIPOR2	79602	Reporter assay	Non-Functional MTI	15806104
MIRT002653	hsa-miR-124-3p	AHR	196	Luciferase reporter assay//Western blot	Functional MTI	22024478
MIRT002653	hsa-miR-124-3p	AHR	196	Luciferase reporter assay//qRT-PCR//Western blot	Functional MTI	26802080
MIRT022768	hsa-miR-124-3p	AKT2	208	Immunoblot//Luciferase reporter assay//qRT-PCR//Western blot	Functional MTI	27175587
MIRT061247	hsa-miR-124-3p	AMOTL1	154810	GFP reporter assay//Western blot//qRT-PCR	Functional MTI	25218344
MIRT006451	hsa-miR-124-3p	AR	367	Luciferase reporter assay//qRT-PCR//Western blot	Functional MTI	22386953
MIRT006451	hsa-miR-124-3p	AR	367	Luciferase reporter assay	Functional MTI	23069658
MIRT002675	hsa-miR-124-3p	B4GALT1	2683	Luciferase reporter assay//qRT-PCR//Western blot	Functional MTI	27516205
MIRT001825	hsa-miR-124-3p	BACE1	23621	Luciferase reporter assay	Non-Functional MTI	18434550
MIRT000362	hsa-miR-124-3p	BDNF	627	LacZ reporter assay	Functional MTI	23601049
MIRT053290	hsa-miR-124-3p	CAMTA1	23261	Luciferase reporter assay//qRT-PCR//Western blot	Functional MTI	23853098
MIRT023039	hsa-miR-124-3p	CAPNS1	826	Immunoblot//Luciferase reporter assay//qRT-PCR	Functional MTI	26530859
MIRT732678	hsa-miR-124-3p	CASC3	22794	Luciferase reporter assay	Functional MTI	27029030
MIRT002719	hsa-miR-124-3p	CAV1	857	Luciferase reporter assay//qRT-PCR//Western blot	Functional MTI	24000013
MIRT002719	hsa-miR-124-3p	CAV1	857	Western blot	Functional MTI	26002553
MIRT731694	hsa-miR-124-3p	CBL	867	Luciferase reporter assay//qRT-PCR//Western blot	Functional MTI	27842510
MIRT004284	hsa-miR-124-3p	CCL2	6347	Luciferase reporter assay	Functional MTI	19404929
MIRT004284	hsa-miR-124-3p	CCL2	6347	Luciferase reporter assay//qRT-PCR//Western blot	Functional MTI	24122720
MIRT054918	hsa-miR-124-3p	CCND2	894	Luciferase reporter assay//Western blot	Functional MTI	23404119
MIRT022976	hsa-miR-124-3p	CD151	977	Flow//Luciferase reporter assay//qRT-PCR//Western blot	Functional MTI	23816858
MIRT438398	hsa-miR-124-3p	CD274	29126	Luciferase reporter assay//qRT-PCR	Functional MTI	24577056
MIRT023197	hsa-miR-124-3p	CDH2	1000	Luciferase reporter assay//qRT-PCR//Western blot	Functional MTI	27073840
MIRT004283	hsa-miR-124-3p	CDK2	1017	Luciferase reporter assay//Western blot	Functional MTI	19404929
MIRT002625	hsa-miR-124-3p	CDK4	1019	Luciferase reporter assay//Western blot	Functional MTI	23761023
MIRT002625	hsa-miR-124-3p	CDK4	1019	Luciferase reporter assay//Western blot	Functional MTI	23404119
MIRT002625	hsa-miR-124-3p	CDK4	1019	Luciferase reporter assay	Functional MTI	27323123
MIRT002642	hsa-miR-124-3p	CDK6	1021	ChIP-seq//Western blot	Functional MTI	19435910
MIRT002642	hsa-miR-124-3p	CDK6	1021	Immunohistochemistry//Luciferase reporter assay//Microarray//qRT-PCR//Western blot	Functional MTI	17308079
MIRT002642	hsa-miR-124-3p	CDK6	1021	Luciferase reporter assay//Western blot	Functional MTI	18607543
MIRT002642	hsa-miR-124-3p	CDK6	1021	Luciferase reporter assay	Functional MTI	17581274
MIRT002642	hsa-miR-124-3p	CDK6	1021	Luciferase reporter assay	Functional MTI	18577219
MIRT002642	hsa-miR-124-3p	CDK6	1021	Luciferase reporter assay//qRT-PCR//Western blot	Functional MTI	19843643
MIRT002642	hsa-miR-124-3p	CDK6	1021	Luciferase reporter assay//Western blot	Functional MTI	23404119
MIRT002025	hsa-miR-124-3p	CEBPA	1050	Luciferase reporter assay//Western blot//Reporter assay	Functional MTI	18451139
MIRT053356	hsa-miR-124-3p	CLOCK	9575	Luciferase reporter assay//qRT-PCR//Western blot	Functional MTI	23792158
MIRT002729	hsa-miR-124-3p	CTDSP1	58190	Reporter assay	Functional MTI	17403776
MIRT002604	hsa-miR-124-3p	CTGF	1490	Luciferase reporter assay	Functional MTI	22085528
MIRT732935	hsa-miR-124-3p	DNMT3B	1789	Mass spectrometry//Western blot	Functional MTI	26497367
MIRT004726	hsa-miR-124-3p	E2F6	1876	Luciferase reporter assay//qRT-PCR//Western blot	Functional MTI	19843643
MIRT000478	hsa-miR-124-3p	EFNB1	1947	qRT-PCR//Luciferase reporter assay//Western blot	Functional MTI	20308325
MIRT023192	hsa-miR-124-3p	EGR1	1958	Luciferase reporter assay//Western blot	Functional MTI	27569005
MIRT003523	hsa-miR-124-3p	ELK3	2004	Luciferase reporter assay	Functional MTI	20144220
MIRT006479	hsa-miR-124-3p	EZH2	2146	Immunohistochemistry//Luciferase reporter assay//qRT-PCR//Western blot//Reporter assay;qRT-PCR	Functional MTI	21672940
MIRT006479	hsa-miR-124-3p	EZH2	2146	Luciferase reporter assay//qRT-PCR//Western blot//MTT assay//Quantitative proteomic approach	Functional MTI	24658854
MIRT006479	hsa-miR-124-3p	EZH2	2146	Luciferase reporter assay//Western blot	Functional MTI	23404119
MIRT438215	hsa-miR-124-3p	FLOT1	10211	Luciferase reporter assay//qRT-PCR	Functional MTI	24330780
MIRT438215	hsa-miR-124-3p	FLOT1	10211	Western blot	Functional MTI	26002553
MIRT734258	hsa-miR-124-3p	FOXA2	3170	Luciferase reporter assay//qRT-PCR	Functional MTI	25408296
MIRT007235	hsa-miR-124-3p	FXN	2395	Luciferase reporter assay	Functional MTI	23382970
MIRT437901	hsa-miR-124-3p	GRIA1	2890	Luciferase reporter assay//qRT-PCR	Functional MTI	23595422
MIRT437343	hsa-miR-124-3p	GRIA2	2891	Luciferase reporter assay//qRT-PCR	Functional MTI	23595422
MIRT437343	hsa-miR-124-3p	GRIA2	2891	Luciferase reporter assay	Functional MTI	27013590
MIRT437344	hsa-miR-124-3p	GRIA3	2892	Luciferase reporter assay//qRT-PCR	Functional MTI	23595422
MIRT437344	hsa-miR-124-3p	GRIA3	2892	Luciferase reporter assay	Functional MTI	27013590
MIRT006562	hsa-miR-124-3p	HMGA1	3159	Flow//Immunohistochemistry//Immunoprecipitaion//Luciferase reporter assay//Microarray//qRT-PCR//Western blot	Functional MTI	22249617
MIRT054395	hsa-miR-124-3p	HNRNPA2B1	3181	Luciferase reporter assay//qRT-PCR//Western blot	Functional MTI	22895557
MIRT438360	hsa-miR-124-3p	HOTAIR	100124700	Flow//Immunohistochemistry//Luciferase reporter assay//qRT-PCR//Western blot	Functional MTI	24775712
MIRT006541	hsa-miR-124-3p	IL6R	3570	ELISA//Flow//Immunohistochemistry//Immunoprecipitaion//In situ hybridization//Luciferase reporter assay//Microarray//qRT-PCR//Western blot	Functional MTI	22153071
MIRT006541	hsa-miR-124-3p	IL6R	3570	ELISA//Flow//qRT-PCR//Western blot	Functional MTI	27824145
MIRT002697	hsa-miR-124-3p	IQGAP1	8826	Luciferase reporter assay//qRT-PCR//Western blot	Functional MTI	19843643
MIRT002697	hsa-miR-124-3p	IQGAP1	8826	Luciferase reporter assay//Microarray	Functional MTI	15685193
MIRT002697	hsa-miR-124-3p	IQGAP1	8826	Immunoblot//Immunohistochemistry//qRT-PCR//Western blot	Functional MTI	21196113
MIRT002697	hsa-miR-124-3p	IQGAP1	8826	Luciferase reporter assay	Functional MTI	26934121
MIRT002731	hsa-miR-124-3p	ITGB1	3688	Immunoblot//Immunohistochemistry//qRT-PCR//Western blot	Functional MTI	21196113
MIRT002731	hsa-miR-124-3p	ITGB1	3688	Luciferase reporter assay	Functional MTI	21112327
MIRT002731	hsa-miR-124-3p	ITGB1	3688	Luciferase reporter assay	Functional MTI	22085528
MIRT438114	hsa-miR-124-3p	ITGB3	3690	Luciferase reporter assay	Functional MTI	23451109
MIRT053288	hsa-miR-124-3p	JAG1	182	Luciferase reporter assay//qRT-PCR//Western blot	Functional MTI	22336710
MIRT053288	hsa-miR-124-3p	JAG1	182	Luciferase reporter assay//qRT-PCR//Western blot	Functional MTI	26612211
MIRT022229	hsa-miR-124-3p	KLF6	1316	Luciferase reporter assay	Functional MTI	24184980
MIRT002720	hsa-miR-124-3p	LAMC1	3915	Immunoblot//Immunohistochemistry//qRT-PCR//Western blot	Functional MTI	21196113
MIRT002610	hsa-miR-124-3p	MAPK14	1432	Immunoblot//Luciferase reporter assay//qRT-PCR	Functional MTI	23109423
MIRT007282	hsa-miR-124-3p	MECP2	4204	Luciferase reporter assay	Functional MTI	23318130
MIRT733919	hsa-miR-124-3p	MGMT	4255	Microarray//qRT-PCR//Western blot	Functional MTI	27057640
MIRT472902	hsa-miR-124-3p	MTDH	92140	Luciferase reporter assay//qRT-PCR//Western blot	Functional MTI	27571703
MIRT001834	hsa-miR-124-3p	MTPN	136319	Reporter assay	Functional MTI	15806104
MIRT002915	hsa-miR-124-3p	MYO10	4651	ELISA//Immunohistochemistry//Luciferase reporter assay//Microarray//qRT-PCR//Western blot	Functional MTI	25749519
MIRT731903	hsa-miR-124-3p	NEAT1	283131	Luciferase reporter assay	Functional MTI	27075229
MIRT002918	hsa-miR-124-3p	NFATC1	4772	Luciferase reporter assay//qRT-PCR//Western blot	Functional MTI	23853098
MIRT005083	hsa-miR-124-3p	NFKBIZ	64332	Luciferase reporter assay//qRT-PCR//Western blot	Functional MTI	19502795
MIRT004546	hsa-miR-124-3p	NR3C1	2908	Luciferase reporter assay//Western blot//pMIR-REPORT//Northern blot	Functional MTI	19131573
MIRT001168	hsa-miR-124-3p	NR3C2	4306	Luciferase reporter assay//qRT-PCR	Functional MTI	19944075
MIRT004503	hsa-miR-124-3p	PEA15	8682	Western blot	Non-Functional MTI	20388802
MIRT006837	hsa-miR-124-3p	PIK3CA	5290	Luciferase reporter assay//qRT-PCR//Western blot	Functional MTI	22940133
MIRT168868	hsa-miR-124-3p	PIM1	5292	Luciferase reporter assay	Functional MTI	27088547
MIRT004042	hsa-miR-124-3p	PPP1R13L	10848	Luciferase reporter assay//Western Blotting//qRT-PCR	Functional MTI	23691514
MIRT004042	hsa-miR-124-3p	PPP1R13L	10848	Luciferase reporter assay//Western blot	Functional MTI	23624869
MIRT022167	hsa-miR-124-3p	PRRX1	5396	qRT-PCR//Luciferase reporter assay//Western blot	Functional MTI	24705396
MIRT002647	hsa-miR-124-3p	PTBP1	5725	Luciferase reporter assay//qRT-PCR//Western blot	Functional MTI	23853098
MIRT002647	hsa-miR-124-3p	PTBP1	5725	Luciferase reporter assay//qRT-PCR//Western blot	Functional MTI	22895557
MIRT002647	hsa-miR-124-3p	PTBP1	5725	Western blot//qRT-PCR	Functional MTI	24865424
MIRT002647	hsa-miR-124-3p	PTBP1	5725	Luciferase reporter assay//qRT-PCR//Western blot	Functional MTI	24122720
MIRT054758	hsa-miR-124-3p	Rab38	252916	Western blot//qRT-PCR//luciferase reporter assay	Functional MTI	24875359
MIRT053025	hsa-miR-124-3p	RAC1	5879	qRT-PCR//Western blot//Luciferase assay	Functional MTI	23334332
MIRT735522	hsa-miR-124-3p	RAP2A	5911	Immunocytochemistry//Luciferase reporter assay//qRT-PCR//Western blot	Functional MTI	27221778
MIRT003051	hsa-miR-124-3p	RDH10	157506	Luciferase reporter assay//Reporter assay	Functional MTI	17724173
MIRT002616	hsa-miR-124-3p	RELA	5970	Luciferase reporter assay//Microarray//Microarray;Other	Functional MTI	15685193
MIRT054694	hsa-miR-124-3p	REST	5978	Luciferase reporter assay//qRT-PCR	Functional MTI	24068568
MIRT054900	hsa-miR-124-3p	RGS4	5999	Luciferase reporter assay	Functional MTI	23332465
MIRT002922	hsa-miR-124-3p	RHOG	391	Luciferase reporter assay	Functional MTI	22085528
MIRT002922	hsa-miR-124-3p	RHOG	391	Luciferase reporter assay//Western blot	Functional MTI	26746014
MIRT006776	hsa-miR-124-3p	ROCK1	6093	Luciferase reporter assay	Functional MTI	22085528
MIRT006776	hsa-miR-124-3p	ROCK1	6093	Luciferase reporter assay//qRT-PCR//Western blot	Functional MTI	25169484
MIRT006776	hsa-miR-124-3p	ROCK1	6093	Luciferase reporter assay//Western blot//qRT-PCR	Functional MTI	23936026
MIRT006478	hsa-miR-124-3p	ROCK2	9475	Immunohistochemistry//Luciferase reporter assay//qRT-PCR//Western blot//Reporter assay;qRT-PCR	Functional MTI	21672940
MIRT022156	hsa-miR-124-3p	RRAS	6237	Luciferase reporter assay//qRT-PCR//Western blot	Functional MTI	24861879
MIRT735133	hsa-miR-124-3p	SART3	9733	Luciferase reporter assay//qRT-PCR//Western blot	Functional MTI	25928721
MIRT023023	hsa-miR-124-3p	SGPL1	8879	Luciferase reporter assay//qRT-PCR	Functional MTI	25559917
MIRT023069	hsa-miR-124-3p	SIRT1	23411	Luciferase reporter assay//qRT-PCR//Western blot	Functional MTI	27646435
MIRT002665	hsa-miR-124-3p	SLC16A1	6566	Luciferase reporter assay//Western blot//Reporter assay;Western blot;qRT-PCR	Functional MTI	19427019
MIRT733148	hsa-miR-124-3p	SMOX	54498	Luciferase reporter assay//qRT-PCR//Western blot	Functional MTI	27041578
MIRT004725	hsa-miR-124-3p	SMYD3	64754	Luciferase reporter assay//qRT-PCR//Western blot	Functional MTI	19843643
MIRT004725	hsa-miR-124-3p	SMYD3	64754	Luciferase reporter assay	Functional MTI	22819820
MIRT002716	hsa-miR-124-3p	SNAI2	6591	Luciferase reporter assay	Functional MTI	22253443
MIRT002716	hsa-miR-124-3p	SNAI2	6591	Luciferase reporter assay	Functional MTI	22262409
MIRT002716	hsa-miR-124-3p	SNAI2	6591	Immunoblot//Immunofluorescence//Luciferase reporter assay//qRT-PCR	Functional MTI	23250910
MIRT437439	hsa-miR-124-3p	SOS1	6654	Luciferase reporter assay//qRT-PCR//Western blot	Functional MTI	23817964
MIRT022271	hsa-miR-124-3p	SPHK1	8877	Luciferase reporter assay//qRT-PCR	Non-Functional MTI	24279510
MIRT022271	hsa-miR-124-3p	SPHK1	8877	Flow//Immunohistochemistry//Luciferase reporter assay//qRT-PCR//Western blot	Functional MTI	22450659
MIRT022271	hsa-miR-124-3p	SPHK1	8877	Luciferase reporter assay//Western blot	Functional MTI	28386327
MIRT022271	hsa-miR-124-3p	SPHK1	8877	Luciferase reporter assay//Western blot	Functional MTI	28212569
MIRT732541	hsa-miR-124-3p	SSSCA1	10534	Western blot//Luciferase reporter assay	Functional MTI	25639871
MIRT052931	hsa-miR-124-3p	STAT3	6774	Luciferase reporter assay//qRT-PCR//Western blot	Functional MTI	24287565
MIRT052931	hsa-miR-124-3p	STAT3	6774	Immunofluorescence//Immunohistochemistry//Luciferase reporter assay//Western blot	Functional MTI	24211205
MIRT052931	hsa-miR-124-3p	STAT3	6774	Luciferase reporter assay//qRT-PCR//immunostaining//Western blotting	Functional MTI	23940556
MIRT052931	hsa-miR-124-3p	STAT3	6774	Luciferase reporter assay	Functional MTI	24184980
MIRT052931	hsa-miR-124-3p	STAT3	6774	ELISA//Immunohistochemistry//Luciferase reporter assay//qRT-PCR//Western blot	Functional MTI	23856509
MIRT052931	hsa-miR-124-3p	STAT3	6774	Luciferase reporter assay	Functional MTI	26993295
MIRT052931	hsa-miR-124-3p	STAT3	6774	Flow//qRT-PCR//Western blot	Functional MTI	26109806
MIRT052931	hsa-miR-124-3p	STAT3	6774	Luciferase reporter assay	Functional MTI	26707908
MIRT052931	hsa-miR-124-3p	STAT3	6774	ELISA//Flow//qRT-PCR//Western blot	Functional MTI	27824145
MIRT052931	hsa-miR-124-3p	STAT3	6774	Luciferase reporter assay//qRT-PCR//Western blot	Functional MTI	25531908
MIRT052931	hsa-miR-124-3p	STAT3	6774	Luciferase reporter assay//qRT-PCR//Western blot	Functional MTI	25928665
MIRT054241	hsa-miR-124-3p	SYCP1	6847	Flow cytometry//In situ hybridization//Luciferase reporter assay//qRT-PCR//Western blot	Functional MTI	23548312
MIRT054241	hsa-miR-124-3p	SYCP1	6847	Luciferase reporter assay	Functional MTI	23313552
MIRT023198	hsa-miR-124-3p	TRIB3	57761	Luciferase reporter assay//Microarray//qRT-PCR//Western blot	Functional MTI	27845424
MIRT002574	hsa-miR-124-3p	UHRF1	29128	Luciferase reporter assay//Western blot	Functional MTI	26310391
MIRT004724	hsa-miR-124-3p	VIM	7431	Luciferase reporter assay//qRT-PCR//Western blot	Functional MTI	19843643
MIRT438151	hsa-miR-124-3p	XRCC6	2547	Luciferase reporter assay	Functional MTI	24166354
MIRT006574	hsa-miR-1245a	BRCA2	675	Luciferase reporter assay//Western blot	Functional MTI	22158906
MIRT734341	hsa-miR-124-5p	ACHE	43	Luciferase reporter assay//Western blot	Functional MTI	27977009
MIRT735425	hsa-miR-124-5p	BECN1	8678	qRT-PCR//Western blot	Functional MTI	27347320
MIRT734634	hsa-miR-124-5p	FOXQ1	94234	Luciferase reporter assay//qRT-PCR//Western blot	Functional MTI	25098939
MIRT734544	hsa-miR-124-5p	NR4A1	3164	Luciferase reporter assay//qRT-PCR//Western blot	Functional MTI	26840408
MIRT734340	hsa-miR-124-5p	STAT3	6774	Luciferase reporter assay//Western blot	Functional MTI	27977009
MIRT734340	hsa-miR-124-5p	STAT3	6774	Luciferase reporter assay//qRT-PCR//Western blot	Functional MTI	27498908
MIRT733920	hsa-miR-1246	AXIN2	8313	Immunofluorescence//Luciferase reporter assay//qRT-PCR	Functional MTI	27639189
MIRT053774	hsa-miR-1246	DYRK1A	1859	ChIP-seq//Flow//Microarray//qRT-PCR//Western blot	Functional MTI	24861464
MIRT733922	hsa-miR-1246	GSK3B	2932	Immunofluorescence//Luciferase reporter assay//qRT-PCR	Functional MTI	27639189
MIRT731194	hsa-miR-1246	NFIB	4781	qRT-PCR//Immunohistochemistry//Luciferase reporter assay	Functional MTI	25591821
MIRT733759	hsa-miR-1246	PRKAR1A	5573	Luciferase reporter assay//qRT-PCR//Western blot	Functional MTI	28159925
MIRT735326	hsa-miR-1247-5p	MAP3K9	4293	Luciferase reporter assay//qRT-PCR//Western blot	Functional MTI	25973030
MIRT437486	hsa-miR-1247-5p	SOX9	6662	Luciferase reporter assay//qRT-PCR//Western blot	Functional MTI	24014021
MIRT735204	hsa-miR-1249-3p	PTCH1	5727	ChIP-seq//Luciferase reporter assay//Next Generation Sequencing (NGS)//qRT-PCR//Western blot	Functional MTI	28365245
MIRT733753	hsa-miR-1250-3p	NOD1	10392	Luciferase reporter assay//qRT-PCR//Western blot	Functional MTI	27836539
MIRT734580	hsa-miR-1250-3p	PTEN	5728	Luciferase reporter assay	Functional MTI	26544868
MIRT731684	hsa-miR-1253	BTK	695	ChIP-seq//Immunoblot//Luciferase reporter assay//Western blot	Functional MTI	27756747
MIRT733555	hsa-miR-1254	CCAR1	55749	Luciferase reporter assay//qRT-PCR//Western blot	Functional MTI	27002217
MIRT005710	hsa-miR-1256	ICAM1	3383	Luciferase reporter assay	Non-Functional MTI	19949084
MIRT005716	hsa-miR-1256	SELE	6401	Luciferase reporter assay	Non-Functional MTI	19949084
MIRT053016	hsa-miR-1256	TRIM68	55128	Luciferase reporter assay//qRT-PCR//Western blot	Functional MTI	22805767
MIRT005537	hsa-miR-1258	HPSE	10855	Immunohistochemistry//In situ hybridization//Luciferase reporter assay//qRT-PCR	Functional MTI	21266359
MIRT054431	hsa-miR-1258	MRGPRF	116535	Immunofluorescence//Luciferase reporter assay//Microarray//qRT-PCR//Western blot	Functional MTI	24554664
MIRT732879	hsa-miR-125a-3p	BRCA1	672	Luciferase reporter assay//qRT-PCR//Western blot	Functional MTI	27693788
MIRT732837	hsa-miR-125a-3p	EZH2	2146	Chromatin immunoprecipitation//Microarray//qRT-PCR//Western blot	Functional MTI	28052011
MIRT437821	hsa-miR-125a-3p	FYN	2534	Luciferase reporter assay	Functional MTI	23606749
MIRT732112	hsa-miR-125a-3p	GIT1	28964	Luciferase reporter assay//qRT-PCR//Western blot	Functional MTI	28101188
MIRT006768	hsa-miR-125a-3p	GPC4	2239	Luciferase reporter assay	Functional MTI	22644326
MIRT626119	hsa-miR-125a-3p	IL23R	149233	Flow//Luciferase reporter assay//qRT-PCR	Functional MTI	25863684
MIRT733375	hsa-miR-125a-3p	IL6	3569	Luciferase reporter assay//qRT-PCR//Western blot	Functional MTI	26563755
MIRT732831	hsa-miR-125a-3p	IRF4	3662	Chromatin immunoprecipitation//Microarray//qRT-PCR//Western blot	Functional MTI	28052011
MIRT069482	hsa-miR-125a-3p	MTA1	9112	Luciferase reporter assay//qRT-PCR//Western blot	Functional MTI	25998575
MIRT069482	hsa-miR-125a-3p	MTA1	9112	Luciferase reporter assay//qRT-PCR//Western blot	Functional MTI	28088556
MIRT734071	hsa-miR-125a-3p	NRG1	3084	Luciferase reporter assay//Western blot	Functional MTI	25560389
MIRT217176	hsa-miR-125a-3p	PRDM1	639	Chromatin immunoprecipitation//Microarray//qRT-PCR//Western blot	Functional MTI	28052011
MIRT437799	hsa-miR-125a-3p	RHOA	387	Immunofluorescence//Luciferase reporter assay//qRT-PCR	Functional MTI	23525486
MIRT437799	hsa-miR-125a-3p	RHOA	387	Luciferase reporter assay//Microarray//qRT-PCR//Western blot	Functional MTI	26148871
MIRT732343	hsa-miR-125a-3p	VEGFA	7422	Immunohistochemistry//Luciferase reporter assay//qRT-PCR//Western blot	Functional MTI	26398444
MIRT732832	hsa-miR-125a-3p	XBP1	7494	Chromatin immunoprecipitation//Microarray//qRT-PCR//Western blot	Functional MTI	28052011
MIRT732714	hsa-miR-125a-5p	ABL2	27	Luciferase reporter assay//qRT-PCR//Western blot	Functional MTI	26766902
MIRT734302	hsa-miR-125a-5p	AKT1	207	qRT-PCR//Western blot	Functional MTI	26622553
MIRT735258	hsa-miR-125a-5p	ARID3A	1820	Luciferase reporter assay//qRT-PCR//Western blot	Functional MTI	28408353
MIRT005419	hsa-miR-125a-5p	ARID3B	10620	Immunofluorescence//qRT-PCR//Western blot	Functional MTI	19881956
MIRT005350	hsa-miR-125a-5p	BAK1	578	Flow//Luciferase reporter assay//qRT-PCR//Western blot	Functional MTI	20616003
MIRT387672	hsa-miR-125a-5p	BCL2	596	Luciferase reporter assay//qRT-PCR//Western blot	Functional MTI	26297542
MIRT253103	hsa-miR-125a-5p	BCL2L12	83596	Luciferase reporter assay//qRT-PCR//Western blot	Functional MTI	26297542
MIRT732185	hsa-miR-125a-5p	CASP2	835	Flow//Luciferase reporter assay//qRT-PCR//Western blot	Functional MTI	26962687
MIRT004052	hsa-miR-125a-5p	CD34	947	Luciferase reporter assay//Microarray//Western blot//Reporter assay;Western blot	Functional MTI	18308931
MIRT000602	hsa-miR-125a-5p	CDKN1A	1026	qRT-PCR//Luciferase reporter assay//Western blot	Functional MTI	20190813
MIRT438500	hsa-miR-125a-5p	CLEC5A	23601	Luciferase reporter assay//qRT-PCR	Functional MTI	24216483
MIRT732710	hsa-miR-125a-5p	DLL4	54567	Flow//Immunofluorescence//Luciferase reporter assay//Western blot	Functional MTI	27252357
MIRT734757	hsa-miR-125a-5p	E2F3	1871	Flow//Luciferase reporter assay//qRT-PCR//Western blot	Functional MTI	25733534
MIRT732169	hsa-miR-125a-5p	EDN1	1906	Luciferase reporter assay	Functional MTI	27106952
MIRT054888	hsa-miR-125a-5p	EGFR	1956	qRT-PCR//Western blot	Functional MTI	24484870
MIRT021307	hsa-miR-125a-5p	EIF4EBP1	1978	Luciferase reporter assay//qRT-PCR//Western blot	Functional MTI	26646586
MIRT005421	hsa-miR-125a-5p	ELAVL1	1994	Luciferase reporter assay//Western blot	Functional MTI	19875930
MIRT005118	hsa-miR-125a-5p	ERBB2	2064	Luciferase reporter assay//Northern blot//qRT-PCR//Western blot	Functional MTI	17110380
MIRT005118	hsa-miR-125a-5p	ERBB2	2064	Luciferase reporter assay	Functional MTI	21220473
MIRT005118	hsa-miR-125a-5p	ERBB2	2064	Western blot//qRT-PCR	Functional MTI	23519125
MIRT005118	hsa-miR-125a-5p	ERBB2	2064	Luciferase reporter assay//qRT-PCR//Western blot	Functional MTI	25833836
MIRT005117	hsa-miR-125a-5p	ERBB3	2065	Luciferase reporter assay//Northern blot//qRT-PCR//Western blot	Functional MTI	17110380
MIRT005117	hsa-miR-125a-5p	ERBB3	2065	Luciferase reporter assay//Microarray//Western blot	Functional MTI	20864407
MIRT005117	hsa-miR-125a-5p	ERBB3	2065	Western blot//qRT-PCR	Functional MTI	23519125
MIRT437906	hsa-miR-125a-5p	ESRRA	2101	Luciferase reporter assay//Western blot	Functional MTI	25266720
MIRT731368	hsa-miR-125a-5p	GALNT14	79623	Luciferase reporter assay//qRT-PCR//Western blot	Functional MTI	27133078
MIRT733102	hsa-miR-125a-5p	HAX1	10456	Luciferase reporter assay//qRT-PCR//Western blot	Functional MTI	27880721
MIRT733952	hsa-miR-125a-5p	HDAC4	9759	Immunohistochemistry//Luciferase reporter assay//Western blot	Functional MTI	25504437
MIRT734648	hsa-miR-125a-5p	HDAC5	10014	Flow//Immunoblot//Luciferase reporter assay//qRT-PCR//Western blot	Functional MTI	25531695
MIRT006944	hsa-miR-125a-5p	HK2	3099	Luciferase reporter assay	Functional MTI	22593586
MIRT437825	hsa-miR-125a-5p	IFNG	3458	ELISA//Microarray//qRT-PCR//Western blot//silico analysis	Functional MTI	24759737
MIRT734988	hsa-miR-125a-5p	JAK2	3717	qRT-PCR//Western blot	Functional MTI	26011312
MIRT005339	hsa-miR-125a-5p	KLF13	51621	ELISA//Luciferase reporter assay//qRT-PCR//Western blot	Functional MTI	20589685
MIRT005339	hsa-miR-125a-5p	KLF13	51621	Luciferase reporter assay	Functional MTI	24151079
MIRT437807	hsa-miR-125a-5p	LFNG	3955	Luciferase reporter assay	Functional MTI	23484856
MIRT053792	hsa-miR-125a-5p	LIFR	3977	Luciferase reporter assay//Western blot	Functional MTI	21788734
MIRT053792	hsa-miR-125a-5p	LIFR	3977	Luciferase reporter assay//Western blot	Functional MTI	25962054
MIRT003738	hsa-miR-125a-5p	LIN28A	79727	Luciferase reporter assay	Functional MTI	16227573
MIRT731991	hsa-miR-125a-5p	MAPK14	1432	Luciferase reporter assay	Functional MTI	28386337
MIRT731779	hsa-miR-125a-5p	MCL1	4170	Luciferase reporter assay//qRT-PCR//Western blot	Functional MTI	26297542
MIRT734372	hsa-miR-125a-5p	MEG3	55384	ELISA//Luciferase reporter assay//qRT-PCR//Western blot	Functional MTI	27522004
MIRT006905	hsa-miR-125a-5p	MMP11	4320	Immunohistochemistry//Luciferase reporter assay//qRT-PCR//Western blot	Functional MTI	22768249
MIRT734303	hsa-miR-125a-5p	MTOR	2475	qRT-PCR//Western blot	Functional MTI	26622553
MIRT731831	hsa-miR-125a-5p	NAIF1	203245	Luciferase reporter assay//qRT-PCR//Western blot	Functional MTI	26719710
MIRT003755	hsa-miR-125a-5p	NTRK3	4916	Luciferase reporter assay//Western blot	Functional MTI	17483472
MIRT003755	hsa-miR-125a-5p	NTRK3	4916	Luciferase reporter assay	Functional MTI	19179615
MIRT003755	hsa-miR-125a-5p	NTRK3	4916	Luciferase reporter assay	Functional MTI	18973228
MIRT734301	hsa-miR-125a-5p	PIK3CG	5294	qRT-PCR//Western blot	Functional MTI	26622553
MIRT734728	hsa-miR-125a-5p	RAF1	5894	Luciferase reporter assay//qRT-PCR//Western blot	Functional MTI	27982429
MIRT438447	hsa-miR-125a-5p	SIRT7	51547	Flow//Immunoblot//Luciferase reporter assay//Microarray//Northern blot//qRT-PCR//Western blot	Functional MTI	23079745
MIRT735098	hsa-miR-125a-5p	SMAD2	4087	Luciferase reporter assay	Functional MTI	27388239
MIRT006809	hsa-miR-125a-5p	SMAD4	4089	Luciferase reporter assay//Western blot	Functional MTI	22357933
MIRT731625	hsa-miR-125a-5p	STAT3	6774	Immunoblot//Luciferase reporter assay//qRT-PCR//Immunohistochemistry	Functional MTI	26389681
MIRT732905	hsa-miR-125a-5p	TAZ	6901	Luciferase reporter assay	Functional MTI	27094723
MIRT006471	hsa-miR-125a-5p	TNFAIP3	7128	qRT-PCR//Western blot	Functional MTI	22550173
MIRT006471	hsa-miR-125a-5p	TNFAIP3	7128	Luciferase reporter assay//qRT-PCR//Western blot	Functional MTI	26758190
MIRT004071	hsa-miR-125a-5p	TP53	7157	Luciferase reporter assay//Northern blot//qRT-PCR//Western blot	Functional MTI	19818772
MIRT004071	hsa-miR-125a-5p	TP53	7157	qRT-PCR//Western blot	Functional MTI	26017674
MIRT438046	hsa-miR-125a-5p	TRAF6	7189	Luciferase reporter assay//qRT-PCR//Western blot	Functional MTI	24360988
MIRT004445	hsa-miR-125a-5p	VEGFA	7422	ELISA//Luciferase reporter assay	Non-Functional MTI	18320040
MIRT004445	hsa-miR-125a-5p	VEGFA	7422	ELISA//Luciferase reporter assay//qRT-PCR//Western blot	Functional MTI	26398444
MIRT438384	hsa-miR-125a-5p	VPS51	738	Luciferase reporter assay	Functional MTI	25172656
MIRT733423	hsa-miR-125a-5p	ZBTB7A	51341	Flow//GFP reporter assay//Luciferase reporter assay//Microarray//qRT-PCR//Western blot	Functional MTI	26713860
MIRT733181	hsa-miR-125b-1-3p	BGLAP	632	Microarray//qRT-PCR//Western blot	Functional MTI	26078267
MIRT732948	hsa-miR-125b-1-3p	BIK	638	Luciferase reporter assay//Microarray//qRT-PCR//Western blot	Functional MTI	27702798
MIRT733182	hsa-miR-125b-1-3p	FRZB	2487	Microarray//qRT-PCR//Western blot	Functional MTI	26078267
MIRT734675	hsa-miR-125b-1-3p	ITGA9	3680	qRT-PCR//Western blot	Functional MTI	26596831
MIRT733561	hsa-miR-125b-1-3p	MAP2K7	5609	Immunohistochemistry//Luciferase reporter assay//qRT-PCR//Western blot	Functional MTI	27226726
MIRT732949	hsa-miR-125b-1-3p	MTFP1	51537	Luciferase reporter assay//Microarray//qRT-PCR//Western blot	Functional MTI	27702798
MIRT396655	hsa-miR-125b-1-3p	S1PR1	1901	Luciferase reporter assay//Western blot//qRT-PCR	Functional MTI	25251470
MIRT732256	hsa-miR-125b-1-3p	SGPL1	8879	ELISA//Immunohistochemistry//Luciferase reporter assay//qRT-PCR//Western blot	Functional MTI	27935985
MIRT438121	hsa-miR-125b-1-3p	TACSTD2	4070	Luciferase reporter assay	Functional MTI	23416980
MIRT733498	hsa-miR-125b-1-3p	TP53	7157	Luciferase reporter assay	Functional MTI	27592685
MIRT053086	hsa-miR-125b-2-3p	IGF1R	3480	Luciferase reporter assay//qRT-PCR//Western blot	Functional MTI	23503464
MIRT006910	hsa-miR-125b-5p	ABTB1	80325	Luciferase reporter assay	Functional MTI	22689670
MIRT438200	hsa-miR-125b-5p	AHRR	57491	Immunoblot//Luciferase reporter assay	Functional MTI	24176857
MIRT004363	hsa-miR-125b-5p	AKT1	207	qRT-PCR//Western blot	Functional MTI	18649363
MIRT733210	hsa-miR-125b-5p	ALOX5	240	Luciferase reporter assay//qRT-PCR//Western blot	Functional MTI	25589070
MIRT733867	hsa-miR-125b-5p	ANGPT2	285	Immunoblot//Luciferase reporter assay	Functional MTI	27577856
MIRT734087	hsa-miR-125b-5p	APC	324	Luciferase reporter assay//qRT-PCR//Western blot	Functional MTI	28176874
MIRT732889	hsa-miR-125b-5p	APLN	8862	Luciferase reporter assay//Next Generation Sequencing (NGS)//qRT-PCR	Functional MTI	26585673
MIRT052991	hsa-miR-125b-5p	ARID3A	1820	Luciferase reporter assay//qRT-PCR//Western blot	Functional MTI	22469780
MIRT006719	hsa-miR-125b-5p	ARID3B	10620	Luciferase reporter assay	Functional MTI	22307404
MIRT002394	hsa-miR-125b-5p	BAK1	578	Luciferase reporter assay//qRT-PCR//Western blot	Functional MTI	18056640
MIRT002394	hsa-miR-125b-5p	BAK1	578	Luciferase reporter assay//qRT-PCR//Western blot	Functional MTI	21823019
MIRT002394	hsa-miR-125b-5p	BAK1	578	Luciferase reporter assay	Functional MTI	23497288
MIRT002394	hsa-miR-125b-5p	BAK1	578	Luciferase reporter assay//	Functional MTI	23928699
MIRT002394	hsa-miR-125b-5p	BAK1	578	Luciferase reporter assay	Functional MTI	27158338
MIRT005915	hsa-miR-125b-5p	BBC3	27113	Luciferase reporter assay//qRT-PCR//Western blot	Functional MTI	20886540
MIRT006253	hsa-miR-125b-5p	BCL2	596	Luciferase reporter assay//Western blot	Functional MTI	22293115
MIRT053019	hsa-miR-125b-5p	BCL2L2	599	Luciferase reporter assay//Western blot	Functional MTI	22824797
MIRT053019	hsa-miR-125b-5p	BCL2L2	599	Luciferase reporter assay//Western blot//qRT-PCR	Functional MTI	25001178
MIRT006500	hsa-miR-125b-5p	BCL3	602	Luciferase reporter assay	Functional MTI	20658525
MIRT003394	hsa-miR-125b-5p	BMF	90427	immunoblot//Luciferase reporter assay//qRT-PCR	Functional MTI	19471102
MIRT000346	hsa-miR-125b-5p	BMPR1B	658	Luciferase reporter assay	Functional MTI	19738052
MIRT000346	hsa-miR-125b-5p	BMPR1B	658	Luciferase reporter assay//qRT-PCR//Western blot	Functional MTI	28214897
MIRT061544	hsa-miR-125b-5p	BTG2	7832	Luciferase reporter assay//qRT-PCR//Western blot	Functional MTI	27613090
MIRT003970	hsa-miR-125b-5p	CBFB	865	Luciferase reporter assay//qRT-PCR//Western blot	Functional MTI	21903586
MIRT003970	hsa-miR-125b-5p	CBFB	865	Luciferase reporter assay	Functional MTI	22689670
MIRT263904	hsa-miR-125b-5p	CCNJ	54619	Luciferase reporter assay//Western blot	Functional MTI	24098452
MIRT733342	hsa-miR-125b-5p	CD44	960	Immunohistochemistry//Western blot	Functional MTI	26686386
MIRT052977	hsa-miR-125b-5p	CDH5	1003	qRT-PCR//Western blot	Functional MTI	22391569
MIRT004709	hsa-miR-125b-5p	CDKN2A	1029	Western blot	Functional MTI	20347935
MIRT004709	hsa-miR-125b-5p	CDKN2A	1029	Immunoprecipitation//Luciferase reporter assay//Western blot	Functional MTI	23585871
MIRT734885	hsa-miR-125b-5p	CDKN2D	1032	Luciferase reporter assay//qRT-PCR//Western blot	Functional MTI	27763644
MIRT045932	hsa-miR-125b-5p	CEBPA	1050	Luciferase reporter assay//qRT-PCR//Western blot	Functional MTI	25982911
MIRT004994	hsa-miR-125b-5p	CGN	57530	Western blot	Functional MTI	28082316
MIRT437426	hsa-miR-125b-5p	CSNK2A1	1457	Luciferase reporter assay//Western blot	Functional MTI	24098452
MIRT004408	hsa-miR-125b-5p	CYP24A1	1591	qRT-PCR//Luciferase reporter assay//Western blot//Northern blot//Reporter assay	Functional MTI	19570947
MIRT006524	hsa-miR-125b-5p	DGAT1	8694	Luciferase reporter assay	Functional MTI	19635812
MIRT734683	hsa-miR-125b-5p	DKK3	27122	ChIP-seq//Luciferase reporter assay//qRT-PCR//Western blot	Functional MTI	27788486
MIRT735480	hsa-miR-125b-5p	DRAM2	128338	Luciferase reporter assay//qRT-PCR//Western blot	Functional MTI	27518550
MIRT438607	hsa-miR-125b-5p	DUSP6	1848	Luciferase reporter assay//Western blot//qRT-PCR	Functional MTI	25001178
MIRT006974	hsa-miR-125b-5p	E2F2	1870	Luciferase reporter assay//qRT-PCR//Western blot	Functional MTI	22999819
MIRT005503	hsa-miR-125b-5p	E2F3	1871	Immunohistochemistry//Luciferase reporter assay//Northern blot//qRT-PCR//Western blot//Reporter assay;Other	Functional MTI	20549700
MIRT005503	hsa-miR-125b-5p	E2F3	1871	Immunohistochemistry//qRT-PCR//Western blot	Functional MTI	22523546
MIRT733343	hsa-miR-125b-5p	EGFR	1956	Immunohistochemistry//Western blot	Functional MTI	26686386
MIRT000347	hsa-miR-125b-5p	EIF4EBP1	1978	Immunoblot//Immunohistochemistry//In situ hybridization//Luciferase reporter assay//Microarray//qRT-PCR	Functional MTI	22071331
MIRT000347	hsa-miR-125b-5p	EIF4EBP1	1978	Luciferase reporter assay//qRT-PCR//Western blot	Functional MTI	26646586
MIRT053126	hsa-miR-125b-5p	EIF5A2	56648	Luciferase reporter assay//qRT-PCR//Western blot	Functional MTI	24811246
MIRT437377	hsa-miR-125b-5p	ENPEP	2028	Luciferase reporter assay//Western blot	Functional MTI	24098452
MIRT022112	hsa-miR-125b-5p	EPO	2056	Luciferase reporter assay	Functional MTI	24165569
MIRT438152	hsa-miR-125b-5p	EPOR	2057	Luciferase reporter assay	Functional MTI	24165569
MIRT002939	hsa-miR-125b-5p	ERBB2	2064	Western blot	Functional MTI	19825990
MIRT002939	hsa-miR-125b-5p	ERBB2	2064	Luciferase reporter assay//Northern blot//qRT-PCR//Western blot	Functional MTI	17110380
MIRT002939	hsa-miR-125b-5p	ERBB2	2064	Luciferase reporter assay//Microarray//Western blot	Functional MTI	20864407
MIRT002939	hsa-miR-125b-5p	ERBB2	2064	Luciferase reporter assay//Western blot	Functional MTI	22460089
MIRT002939	hsa-miR-125b-5p	ERBB2	2064	qRT-PCR//Luciferase reporter assay//Immunoblot//Western blot	Functional MTI	25388283
MIRT002939	hsa-miR-125b-5p	ERBB2	2064	Luciferase reporter assay//Western blot	Functional MTI	26966351
MIRT002939	hsa-miR-125b-5p	ERBB2	2064	Luciferase reporter assay	Functional MTI	26544868
MIRT002939	hsa-miR-125b-5p	ERBB2	2064	Luciferase reporter assay//qRT-PCR//Western blot	Functional MTI	25833836
MIRT002938	hsa-miR-125b-5p	ERBB3	2065	Luciferase reporter assay//Northern blot//qRT-PCR//Western blot	Functional MTI	17110380
MIRT002938	hsa-miR-125b-5p	ERBB3	2065	Immunoblot//Immunohistochemistry//Luciferase reporter assay//qRT-PCR	Functional MTI	23146892
MIRT002938	hsa-miR-125b-5p	ERBB3	2065	Western blot//qRT-PCR	Functional MTI	23519125
MIRT006387	hsa-miR-125b-5p	ETS1	2113	Immunoblot//Luciferase reporter assay	Functional MTI	21444677
MIRT006387	hsa-miR-125b-5p	ETS1	2113	Western blot//qRT-PCR	Functional MTI	24486760
MIRT732691	hsa-miR-125b-5p	Fas	14102	ChIP-seq//Luciferase reporter assay//Microarray//qRT-PCR//Western blot	Functional MTI	26272872
MIRT734255	hsa-miR-125b-5p	FES	2242	Luciferase reporter assay//Western blot	Functional MTI	28389358
MIRT006678	hsa-miR-125b-5p	FGFR2	2263	Immunohistochemistry//Luciferase reporter assay//qRT-PCR//Western blot	Functional MTI	21412257
MIRT734714	hsa-miR-125b-5p	FZD6	8323	Luciferase reporter assay	Functional MTI	27698350
MIRT732555	hsa-miR-125b-5p	GAB2	9846	Luciferase reporter assay//qRT-PCR//Western blot	Functional MTI	26354435
MIRT000350	hsa-miR-125b-5p	GLI1	2735	Luciferase reporter assay	Functional MTI	18756266
MIRT004578	hsa-miR-125b-5p	GRIN2A	2903	Luciferase reporter assay//qRT-PCR	Functional MTI	20159450
MIRT054199	hsa-miR-125b-5p	GSS	2937	Luciferase reporter assay//Microarray//qRT-PCR//Western blot	Functional MTI	22723551
MIRT006945	hsa-miR-125b-5p	HK2	3099	Luciferase reporter assay//qRT-PCR	Functional MTI	22593586
MIRT000349	hsa-miR-125b-5p	HMGA1	3159	Luciferase reporter assay	Functional MTI	17563749
MIRT000348	hsa-miR-125b-5p	HMGA2	8091	Luciferase reporter assay	Functional MTI	17563749
MIRT735307	hsa-miR-125b-5p	HOTTIP	100316868	Luciferase reporter assay//qRT-PCR	Functional MTI	25424744
MIRT054251	hsa-miR-125b-5p	ICAM2	3384	Luciferase reporter assay//QRTPCR	Functional MTI	23591197
MIRT733120	hsa-miR-125b-5p	IGF1R	3480	Luciferase reporter assay//qRT-PCR	Functional MTI	26455324
MIRT005738	hsa-miR-125b-5p	IGF2	3481	Luciferase reporter assay//Northern blot//Western blot	Functional MTI	21200031
MIRT054200	hsa-miR-125b-5p	IKZF2	22807	Luciferase reporter assay//Microarray//qRT-PCR//Western blot	Functional MTI	22723551
MIRT054201	hsa-miR-125b-5p	IKZF3	22806	Luciferase reporter assay//Microarray//qRT-PCR//Western blot	Functional MTI	22723551
MIRT054202	hsa-miR-125b-5p	IKZF4	64375	Luciferase reporter assay//Microarray//qRT-PCR//Western blot	Functional MTI	22723551
MIRT006844	hsa-miR-125b-5p	IL6R	3570	Luciferase reporter assay//qRT-PCR//Western blot	Functional MTI	22942733
MIRT006844	hsa-miR-125b-5p	IL6R	3570	Luciferase reporter assay//Western blot	Functional MTI	22824797
MIRT004534	hsa-miR-125b-5p	IRF4	3662	qRT-PCR//Luciferase reporter assay	Functional MTI	20497960
MIRT734987	hsa-miR-125b-5p	JAK2	3717	qRT-PCR//Western blot	Functional MTI	26011312
MIRT733658	hsa-miR-125b-5p	KLC2	64837	Luciferase reporter assay//qRT-PCR//Western blot	Functional MTI	25668010
MIRT003421	hsa-miR-125b-5p	KLF13	51621	Microarray//qRT-PCR//Western blot	Functional MTI	19396866
MIRT004998	hsa-miR-125b-5p	LACTB	114294	Luciferase reporter assay//Western blot	Functional MTI	26603571
MIRT732494	hsa-miR-125b-5p	LIFR	3977	Microarray//Western blot	Functional MTI	25915540
MIRT003845	hsa-miR-125b-5p	LIN28A	79727	Reporter assay	Functional MTI	18230348
MIRT003845	hsa-miR-125b-5p	LIN28A	79727	B-globin reporter assay//Luciferase reporter assay	Functional MTI	16495412
MIRT003845	hsa-miR-125b-5p	LIN28A	79727	Luciferase reporter assay	Functional MTI	16227573
MIRT003845	hsa-miR-125b-5p	LIN28A	79727	Immunoblot//Luciferase reporter assay//qRT-PCR	Functional MTI	22366319
MIRT003845	hsa-miR-125b-5p	LIN28A	79727	Luciferase reporter assay//Western blot	Functional MTI	22277001
MIRT005804	hsa-miR-125b-5p	LIN28B	389421	Luciferase reporter assay//qRT-PCR//Western blot	Functional MTI	20827722
MIRT054198	hsa-miR-125b-5p	LIPA	3988	Luciferase reporter assay//Microarray//qRT-PCR//Western blot	Functional MTI	22723551
MIRT438070	hsa-miR-125b-5p	MAN1B1	11253	Luciferase reporter assay//qRT-PCR//Western blot	Functional MTI	23940818
MIRT731595	hsa-miR-125b-5p	MAP3K11	4296	Luciferase reporter assay//Microarray//qRT-PCR//Western blot	Functional MTI	26138442
MIRT731595	hsa-miR-125b-5p	MAP3K11	4296	Luciferase reporter assay//qRT-PCR//Western blot	Functional MTI	27613090
MIRT007066	hsa-miR-125b-5p	MAPK14	1432	ChIP-seq//EMSA//Immunoblot//Luciferase reporter assay//qRT-PCR//Western blot	Functional MTI	22854965
MIRT006843	hsa-miR-125b-5p	MCL1	4170	Luciferase reporter assay//qRT-PCR//Western blot	Functional MTI	22942733
MIRT006843	hsa-miR-125b-5p	MCL1	4170	Luciferase reporter assay//Western blot	Functional MTI	22824797
MIRT006843	hsa-miR-125b-5p	MCL1	4170	In situ hybridization//Luciferase reporter assay//qRT-PCR//Western blot	Functional MTI	26504803
MIRT437427	hsa-miR-125b-5p	MEGF9	1955	Luciferase reporter assay//Western blot	Functional MTI	24098452
MIRT006990	hsa-miR-125b-5p	MMP13	4322	Luciferase reporter assay	Functional MTI	22782903
MIRT731453	hsa-miR-125b-5p	MMP2	4313	Luciferase reporter assay	Functional MTI	27133077
MIRT731486	hsa-miR-125b-5p	MMP26	56547	Luciferase reporter assay	Functional MTI	27143441
MIRT022114	hsa-miR-125b-5p	MUC1	4582	Reporter assay;Western blot	Functional MTI	20729973
MIRT053210	hsa-miR-125b-5p	MXD1	4084	Immunofluorescence//Immunohistochemistry//Luciferase reporter assay//qRT-PCR//Western blot	Functional MTI	23099851
MIRT053093	hsa-miR-125b-5p	NCOR2	9612	Luciferase reporter assay//Western blot	Functional MTI	23514806
MIRT035540	hsa-miR-125b-5p	NES	10763	Luciferase reporter assay	Functional MTI	23016664
MIRT733169	hsa-miR-125b-5p	NEU1	4758	Immunohistochemistry//Luciferase reporter assay//qRT-PCR//Western blot	Functional MTI	27220320
MIRT000462	hsa-miR-125b-5p	NKIRAS2	28511	ELISA//qRT-PCR//Luciferase reporter assay//Western blot	Functional MTI	20351193
MIRT003754	hsa-miR-125b-5p	NTRK3	4916	Luciferase reporter assay//Western blot//Reporter assay	Functional MTI	17483472
MIRT054197	hsa-miR-125b-5p	PCTP	58488	Luciferase reporter assay//Microarray//qRT-PCR//Western blot	Functional MTI	22723551
MIRT733632	hsa-miR-125b-5p	PHF8	23133	Luciferase reporter assay	Functional MTI	26309412
MIRT053294	hsa-miR-125b-5p	PIAS3	10401	Luciferase reporter assay//Western blot	Functional MTI	23857508
MIRT006495	hsa-miR-125b-5p	PIGF	5281	Luciferase reporter assay//qRT-PCR//Western blot	Functional MTI	21703189
MIRT732929	hsa-miR-125b-5p	PIK3CB	5291	qRT-PCR//Western blot	Functional MTI	26458815
MIRT053622	hsa-miR-125b-5p	PIK3CD	5293	Luciferase reporter assay//qRT-PCR//Western blot	Functional MTI	23160634
MIRT053622	hsa-miR-125b-5p	PIK3CD	5293	Luciferase reporter assay//qRT-PCR//Western blot	Functional MTI	24517182
MIRT734954	hsa-miR-125b-5p	PODXL	5420	Luciferase reporter assay	Functional MTI	25738314
MIRT006127	hsa-miR-125b-5p	PPP1CA	5499	Luciferase reporter assay//qRT-PCR//Western blot	Functional MTI	21935352
MIRT006127	hsa-miR-125b-5p	PPP1CA	5499	Immunohistochemistry//In situ hybridization//Luciferase reporter assay//Microarray//qRT-PCR//Western blot	Functional MTI	25240408
MIRT006127	hsa-miR-125b-5p	PPP1CA	5499	Luciferase reporter assay//Western blot//qRT-PCR	Functional MTI	25001178
MIRT004533	hsa-miR-125b-5p	PRDM1	639	qRT-PCR//Luciferase reporter assay	Functional MTI	20497960
MIRT004533	hsa-miR-125b-5p	PRDM1	639	Chromatin immunoprecipitation//Immunoblot//Luciferase reporter assay//Microarray//qRT-PCR	Functional MTI	26655851
MIRT004533	hsa-miR-125b-5p	PRDM1	639	Luciferase reporter assay//qRT-PCR//Western blot	Functional MTI	27613090
MIRT006128	hsa-miR-125b-5p	PRKRA	8575	Luciferase reporter assay//qRT-PCR//Western blot	Functional MTI	21935352
MIRT735236	hsa-miR-125b-5p	PTH1R	5745	Luciferase reporter assay//qRT-PCR//Western blot	Functional MTI	26351562
MIRT004418	hsa-miR-125b-5p	RAF1	5894	Western blot//Western blot;Other	Functional MTI	19825990
MIRT006430	hsa-miR-125b-5p	RPS6KA1	6195	Luciferase reporter assay//ELISA//GFP reporter assay//Immunoblot//Immunoprecipitaion//qRT-PCR//Western blot	Functional MTI	21643012
MIRT006430	hsa-miR-125b-5p	RPS6KA1	6195	Luciferase reporter assay//qRT-PCR//Western blot	Functional MTI	27613090
MIRT438382	hsa-miR-125b-5p	SCNN1A	6337	Luciferase reporter assay//qRT-PCR//Western blot	Functional MTI	25173609
MIRT501239	hsa-miR-125b-5p	SEMA4C	54910	Luciferase reporter assay//qRT-PCR//Western blot	Functional MTI	25605244
MIRT259021	hsa-miR-125b-5p	SET	6418	Luciferase reporter assay//qRT-PCR//Western blot	Functional MTI	27383536
MIRT731695	hsa-miR-125b-5p	SFRP5	6425	Luciferase reporter assay	Functional MTI	27592695
MIRT002370	hsa-miR-125b-5p	SGPL1	8879	Luciferase reporter assay	Functional MTI	19635812
MIRT438446	hsa-miR-125b-5p	SIRT7	51547	Flow//Immunoblot//Luciferase reporter assay//Microarray//Northern blot//qRT-PCR//Western blot	Functional MTI	23079745
MIRT438446	hsa-miR-125b-5p	SIRT7	51547	Luciferase reporter assay//qRT-PCR//Western blot	Functional MTI	26770454
MIRT006810	hsa-miR-125b-5p	SMAD4	4089	Luciferase reporter assay//Western blot	Functional MTI	22357933
MIRT000525	hsa-miR-125b-5p	SMO	6608	Luciferase reporter assay//Western blot	Functional MTI	20216554
MIRT000525	hsa-miR-125b-5p	SMO	6608	Luciferase reporter assay//Western blot	Functional MTI	18756266
MIRT731325	hsa-miR-125b-5p	SPHK1	8877	Luciferase reporter assay	Functional MTI	26807182
MIRT006849	hsa-miR-125b-5p	STARD13	90627	Luciferase reporter assay	Functional MTI	22693547
MIRT006849	hsa-miR-125b-5p	STARD13	90627	Immunohistochemistry//Luciferase reporter assay//qRT-PCR//Western blot	Functional MTI	27220320
MIRT005006	hsa-miR-125b-5p	STAT3	6774	Western blot	Functional MTI	28108732
MIRT005006	hsa-miR-125b-5p	STAT3	6774	Luciferase reporter assay//Western blot	Functional MTI	27576314
MIRT735058	hsa-miR-125b-5p	SUV39H1	6839	qRT-PCR//Western blot	Functional MTI	27304919
MIRT006523	hsa-miR-125b-5p	TBC1D1	23216	Luciferase reporter assay	Functional MTI	19635812
MIRT438630	hsa-miR-125b-5p	TET2	54790	Luciferase reporter assay	Functional MTI	24120864
MIRT733472	hsa-miR-125b-5p	TNF	7124	ChIP//Luciferase reporter assay//qRT-PCR//Western blot	Functional MTI	26435691
MIRT006472	hsa-miR-125b-5p	TNFAIP3	7128	qRT-PCR//Western blot	Functional MTI	22550173
MIRT006472	hsa-miR-125b-5p	TNFAIP3	7128	Luciferase reporter assay//qRT-PCR//Western blot	Functional MTI	27637078
MIRT000535	hsa-miR-125b-5p	TP53	7157	Luciferase reporter assay//Western blot	Functional MTI	20216554
MIRT000535	hsa-miR-125b-5p	TP53	7157	In situ hybridization//Luciferase reporter assay//qRT-PCR//Western blot//Reporter assay;qRT-PCR;Other	Functional MTI	19293287
MIRT000535	hsa-miR-125b-5p	TP53	7157	Luciferase reporter assay//qRT-PCR//Western blot	Functional MTI	21935352
MIRT000535	hsa-miR-125b-5p	TP53	7157	Luciferase reporter assay	Functional MTI	23497288
MIRT000535	hsa-miR-125b-5p	TP53	7157	Luciferase reporter assay//Western blot	Functional MTI	22331826
MIRT000535	hsa-miR-125b-5p	TP53	7157	Next Generation Sequencing (NGS)//qRT-PCR//Western blot	Functional MTI	26585673
MIRT004996	hsa-miR-125b-5p	TP53INP1	94241	Luciferase reporter assay//Northern blot//qRT-PCR//Western blot	Functional MTI	21970405
MIRT004996	hsa-miR-125b-5p	TP53INP1	94241	qRT-PCR//Western blot	Functional MTI	26388699
MIRT001197	hsa-miR-125b-5p	VDR	7421	Luciferase reporter assay//Western blot	Functional MTI	19437538
MIRT001197	hsa-miR-125b-5p	VDR	7421	qRT-PCR//Western blot	Functional MTI	22213330
MIRT054863	hsa-miR-125b-5p	VPS4B	9525	Luciferase reporter assay	Functional MTI	25403182
MIRT438383	hsa-miR-125b-5p	VPS51	738	Luciferase reporter assay	Functional MTI	25172656
MIRT053327	hsa-miR-1260b	DKK2	27123	Luciferase reporter assay//qRT-PCR//Western blot	Functional MTI	23591200
MIRT052899	hsa-miR-1260b	SFRP1	6422	Luciferase reporter assay//qRT-PCR//Western blot	Functional MTI	23591200
MIRT052899	hsa-miR-1260b	SFRP1	6422	Luciferase reporter assay//Western blot	Functional MTI	24504368
MIRT053328	hsa-miR-1260b	SMAD4	4089	Luciferase reporter assay//qRT-PCR//Western blot	Functional MTI	23591200
MIRT053328	hsa-miR-1260b	SMAD4	4089	Luciferase reporter assay//Western blot	Functional MTI	24504368
MIRT007266	hsa-miR-126-3p	ADAM9	8754	Luciferase reporter assay	Functional MTI	23437250
MIRT007266	hsa-miR-126-3p	ADAM9	8754	Immunohistochemistry//In situ hybridization//Microarray//qRT-PCR//Western blot	Functional MTI	22064652
MIRT007266	hsa-miR-126-3p	ADAM9	8754	Western blot	Functional MTI	24823697
MIRT007266	hsa-miR-126-3p	ADAM9	8754	In situ hybridization//Microarray//Luciferase reporter assay	Functional MTI	25512445
MIRT007266	hsa-miR-126-3p	ADAM9	8754	Luciferase reporter assay//Western blot	Functional MTI	26244545
MIRT007266	hsa-miR-126-3p	ADAM9	8754	Luciferase reporter assay//qRT-PCR//Western blot	Functional MTI	28260063
MIRT438175	hsa-miR-126-3p	ADGRE5	976	FACS//Flow//GFP reporter assay//Luciferase reporter assay//qRT-PCR	Functional MTI	24274104
MIRT438600	hsa-miR-126-3p	ADM	133	Luciferase reporter assay	Functional MTI	24037526
MIRT735543	hsa-miR-126-3p	AKT1	207	qRT-PCR//Western blot	Functional MTI	26659078
MIRT053253	hsa-miR-126-3p	BCL2	596	In situ hybridization//Luciferase reporter assay//Microarray//Northern blot//qRT-PCR//Western blot	Functional MTI	23603512
MIRT732065	hsa-miR-126-3p	CADM1	23705	Luciferase reporter assay//qRT-PCR//Western blot	Functional MTI	26464628
MIRT000965	hsa-miR-126-3p	CCNE2	9134	Luciferase reporter assay	Non-Functional MTI	18834857
MIRT002993	hsa-miR-126-3p	CRK	1398	Luciferase reporter assay//Western blot//qRT-PCR	Functional MTI	18602365
MIRT002993	hsa-miR-126-3p	CRK	1398	Western blot	Functional MTI	19767772
MIRT002993	hsa-miR-126-3p	CRK	1398	Immunohistochemistry//Luciferase reporter assay//Western blot	Functional MTI	20619534
MIRT002993	hsa-miR-126-3p	CRK	1398	qRT-PCR//Western blot	Functional MTI	24969300
MIRT002993	hsa-miR-126-3p	CRK	1398	qRT-PCR//Western blot	Functional MTI	25027343
MIRT021281	hsa-miR-126-3p	CRKL	1399	Immunohistochemistry//Luciferase reporter assay//qRT-PCR//Western blot	Functional MTI	24055140
MIRT007381	hsa-miR-126-3p	CXCL12	6387	Luciferase reporter assay	Functional MTI	23396050
MIRT054425	hsa-miR-126-3p	CXCR4	7852	qRT-PCR//Western blot	Functional MTI	24532280
MIRT054425	hsa-miR-126-3p	CXCR4	7852	Luciferase reporter assay	Functional MTI	24189753
MIRT054425	hsa-miR-126-3p	CXCR4	7852	Luciferase reporter assay//Western blot	Functional MTI	23744532
MIRT005729	hsa-miR-126-3p	DNMT1	1786	Flow//Luciferase reporter assay//Microarray//qRT-PCR//Western blot	Functional MTI	21538319
MIRT006558	hsa-miR-126-3p	EGFL7	51162	Flow//Immunoblot//Immunohistochemistry//Luciferase reporter assay//qRT-PCR//Western blot//Western blot;qRT-PCR;Other	Functional MTI	20034472
MIRT006558	hsa-miR-126-3p	EGFL7	51162	Reporter assay	Non-Functional MTI	21249429
MIRT733311	hsa-miR-126-3p	EZH2	2146	Luciferase reporter assay//qRT-PCR//Western blot	Functional MTI	27622325
MIRT053249	hsa-miR-126-3p	FOXO3	2309	In situ hybridization//Luciferase reporter assay//Northern blot//qRT-PCR//Western blot	Functional MTI	23603512
MIRT001918	hsa-miR-126-3p	HOXA9	3205	GFP reporter assay//qRT-PCR//Western blot//Luciferase reporter assay	Functional MTI	18474618
MIRT006543	hsa-miR-126-3p	IGFBP2	3485	ELISA//Flow//Immunohistochemistry//Luciferase reporter assay//Microarray//qRT-PCR//Western blot	Functional MTI	22170610
MIRT004355	hsa-miR-126-3p	IRS1	3667	qRT-PCR//Luciferase reporter assay//Western blot	Functional MTI	18834857
MIRT004355	hsa-miR-126-3p	IRS1	3667	Luciferase reporter assay	Functional MTI	21464990
MIRT004355	hsa-miR-126-3p	IRS1	3667	Luciferase reporter assay//Northern blot//qRT-PCR//Western blot	Functional MTI	23603512
MIRT004355	hsa-miR-126-3p	IRS1	3667	Luciferase reporter assay//qRT-PCR//Western blot	Functional MTI	23893300
MIRT004355	hsa-miR-126-3p	IRS1	3667	Luciferase reporter assay	Functional MTI	26893711
MIRT004355	hsa-miR-126-3p	IRS1	3667	Luciferase reporter assay//qRT-PCR//Western blot	Functional MTI	26617742
MIRT004355	hsa-miR-126-3p	IRS1	3667	Microarray//qRT-PCR//Western blot	Functional MTI	27119351
MIRT006450	hsa-miR-126-3p	KRAS	3845	Immunohistochemistry//Luciferase reporter assay//Microarray//qRT-PCR//Western blot	Functional MTI	22384141
MIRT438575	hsa-miR-126-3p	LRP6	4040	Luciferase reporter assay//qRT-PCR//Western blot	Functional MTI	23811937
MIRT438575	hsa-miR-126-3p	LRP6	4040	Luciferase reporter assay//qRT-PCR//Western blot	Functional MTI	26239517
MIRT006545	hsa-miR-126-3p	MERTK	10461	ELISA//Flow//Immunohistochemistry//Luciferase reporter assay//Microarray//qRT-PCR//Western blot	Functional MTI	22170610
MIRT007269	hsa-miR-126-3p	MMP7	4316	Luciferase reporter assay	Functional MTI	23437250
MIRT438759	hsa-miR-126-3p	NFKBIA	4792	Immunofluorescence//Luciferase reporter assay//qRT-PCR//Western blot	Functional MTI	23285182
MIRT021282	hsa-miR-126-3p	PGR	5241	Reporter assay;Western blot	Functional MTI	21526342
MIRT006831	hsa-miR-126-3p	PIK3CG	5294	Immunocytochemistry//Luciferase reporter assay//qRT-PCR//Western blot	Functional MTI	22900072
MIRT006831	hsa-miR-126-3p	PIK3CG	5294	Microarray//qRT-PCR//Western blot//SILAC (Stable Isotope Labeling of Amino acids in Culture)	Functional MTI	23142521
MIRT006831	hsa-miR-126-3p	PIK3CG	5294	Luciferase reporter assay	Functional MTI	27729613
MIRT006831	hsa-miR-126-3p	PIK3CG	5294	qRT-PCR//Western blot	Functional MTI	26659078
MIRT003894	hsa-miR-126-3p	PIK3R2	5296	Luciferase reporter assay//Western blot	Functional MTI	18987025
MIRT003894	hsa-miR-126-3p	PIK3R2	5296	Western blot//qRT-PCR//Luciferase reporter assay	Functional MTI	18663744
MIRT003894	hsa-miR-126-3p	PIK3R2	5296	Luciferase reporter assay//Western blot//Reporter assay;Western blot	Functional MTI	21249429
MIRT003894	hsa-miR-126-3p	PIK3R2	5296	qRT-PCR//Western blot	Functional MTI	24969300
MIRT003894	hsa-miR-126-3p	PIK3R2	5296	Immunohistochemistry//In situ hybridization//qRT-PCR//Western blot	Functional MTI	26381870
MIRT003894	hsa-miR-126-3p	PIK3R2	5296	Luciferase reporter assay//qRT-PCR//Western blot	Functional MTI	27191494
MIRT006544	hsa-miR-126-3p	PITPNC1	26207	ELISA//Flow//Immunohistochemistry//Luciferase reporter assay//Microarray//qRT-PCR//Western blot	Functional MTI	22170610
MIRT000344	hsa-miR-126-3p	PLK2	10769	Luciferase reporter assay//qRT-PCR	Functional MTI	18832181
MIRT000344	hsa-miR-126-3p	PLK2	10769	Luciferase reporter assay//qRT-PCR//Western blot	Functional MTI	24969300
MIRT005727	hsa-miR-126-3p	PTPN7	5778	Flow//Immunoprecipitaion//Luciferase reporter assay//qRT-PCR//Western blot	Functional MTI	21163928
MIRT000966	hsa-miR-126-3p	RGS3	5998	Luciferase reporter assay	Non-Functional MTI	18834857
MIRT000966	hsa-miR-126-3p	RGS3	5998	Reporter assay	Non-Functional MTI	21249429
MIRT000966	hsa-miR-126-3p	RGS3	5998	Immunohistochemistry//Luciferase reporter assay//qRT-PCR//Western blot	Functional MTI	27754994
MIRT438574	hsa-miR-126-3p	RHOU	58480	Luciferase reporter assay//qRT-PCR//Western blot	Functional MTI	23811937
MIRT734471	hsa-miR-126-3p	ROCK1	6093	Luciferase reporter assay//qRT-PCR//Western blot	Functional MTI	27108693
MIRT438651	hsa-miR-126-3p	SIRT1	23411	Luciferase reporter assay//qRT-PCR//Western blot	Functional MTI	23877372
MIRT000798	hsa-miR-126-3p	SLC45A3	85414	Western blot//Luciferase reporter assay//Reporter assay;Other	Non-Functional MTI	18193184
MIRT006679	hsa-miR-126-3p	SLC7A5	8140	Immunohistochemistry//Luciferase reporter assay//qRT-PCR//Western blot	Functional MTI	21439283
MIRT006679	hsa-miR-126-3p	SLC7A5	8140	Flow//Immunohistochemistry//Luciferase reporter assay//qRT-PCR//Western blot	Functional MTI	26054677
MIRT006679	hsa-miR-126-3p	SLC7A5	8140	Luciferase reporter assay//Western blot	Functional MTI	26244545
MIRT005370	hsa-miR-126-3p	SOX2	6657	Immunohistochemistry//Luciferase reporter assay//Microarray//qRT-PCR//Western blot	Functional MTI	21304604
MIRT005370	hsa-miR-126-3p	SOX2	6657	Luciferase reporter assay	Functional MTI	24384842
MIRT000343	hsa-miR-126-3p	SPRED1	161742	Luciferase reporter assay//Western blot	Functional MTI	18987025
MIRT000343	hsa-miR-126-3p	SPRED1	161742	Luciferase reporter assay	Functional MTI	18694566
MIRT000343	hsa-miR-126-3p	SPRED1	161742	Luciferase reporter assay	Non-Functional MTI	18832181
MIRT000343	hsa-miR-126-3p	SPRED1	161742	Flow//Luciferase reporter assay//qRT-PCR//Western blot	Functional MTI	22525256
MIRT000343	hsa-miR-126-3p	SPRED1	161742	qRT-PCR//Western blot	Functional MTI	23811937
MIRT000343	hsa-miR-126-3p	SPRED1	161742	Immunohistochemistry//In situ hybridization//qRT-PCR//Western blot	Functional MTI	26381870
MIRT438192	hsa-miR-126-3p	TCF4	6925	Luciferase reporter assay	Functional MTI	24190507
MIRT006883	hsa-miR-126-3p	TEK	7010	Luciferase reporter assay//qRT-PCR//Western blot	Functional MTI	22867989
MIRT000967	hsa-miR-126-3p	TOM1	10043	Luciferase reporter assay	Non-Functional MTI	18834857
MIRT000967	hsa-miR-126-3p	TOM1	10043	Luciferase reporter assay//qRT-PCR//Western blot//Reporter assay;Western blot	Functional MTI	20083669
MIRT005538	hsa-miR-126-3p	TWF1	5756	Luciferase reporter assay//Microarray//Northern blot//qRT-PCR//Western blot	Non-Functional MTI	20571053
MIRT005540	hsa-miR-126-3p	TWF2	11344	Luciferase reporter assay//Microarray//Northern blot//qRT-PCR//Western blot	Non-Functional MTI	20571053
MIRT004081	hsa-miR-126-3p	VCAM1	7412	Luciferase reporter assay//Western blot//Reporter assay;Other	Functional MTI	18227515
MIRT003428	hsa-miR-126-3p	VEGFA	7422	Luciferase reporter assay//Reporter assay	Functional MTI	19223090
MIRT003428	hsa-miR-126-3p	VEGFA	7422	Luciferase reporter assay//qRT-PCR//Western blot	Functional MTI	22510476
MIRT003428	hsa-miR-126-3p	VEGFA	7422	Luciferase reporter assay//Western blot//Reporter assay;Western blot	Functional MTI	21249429
MIRT003428	hsa-miR-126-3p	VEGFA	7422	Luciferase reporter assay//qRT-PCR//Western blot	Functional MTI	25428912
MIRT003428	hsa-miR-126-3p	VEGFA	7422	Luciferase reporter assay	Functional MTI	24140635
MIRT003428	hsa-miR-126-3p	VEGFA	7422	Luciferase reporter assay//qRT-PCR//Western blot	Functional MTI	23900443
MIRT735171	hsa-miR-1264	DNMT1	1786	Microarray//qRT-PCR//Western blot	Functional MTI	26047583
MIRT007267	hsa-miR-126-5p	ADAM9	8754	Luciferase reporter assay	Functional MTI	23437250
MIRT734618	hsa-miR-126-5p	CRK	1398	2-D Gel Electrophoresis (2DGE)//ELISA//Luciferase reporter assay//qRT-PCR//Western blot	Functional MTI	24480980
MIRT007380	hsa-miR-126-5p	CXCL12	6387	Luciferase reporter assay	Functional MTI	23396050
MIRT735125	hsa-miR-126-5p	CYLD	1540	ELISA//Luciferase reporter assay//qRT-PCR//Western blot	Functional MTI	28250134
MIRT733624	hsa-miR-126-5p	HOTAIR	100124700	Flow//Luciferase reporter assay//qRT-PCR//Western blot	Functional MTI	27900563
MIRT007268	hsa-miR-126-5p	MMP7	4316	Luciferase reporter assay	Functional MTI	23437250
MIRT438621	hsa-miR-126-5p	MYC	4609	Immunoblot//Luciferase reporter assay//qRT-PCR	Functional MTI	22972034
MIRT005728	hsa-miR-126-5p	PTPN7	5778	Flow//Immunoprecipitaion//Luciferase reporter assay//qRT-PCR//Western blot	Functional MTI	21163928
MIRT001820	hsa-miR-126-5p	SLC45A3	85414	Western blot//Luciferase reporter assay//Reporter assay;Other	Functional MTI	18193184
MIRT004643	hsa-miR-126-5p	SPRED1	161742	Luciferase reporter assay//Microarray//qRT-PCR//Western blot	Functional MTI	28100645
MIRT732702	hsa-miR-126-5p	VEGFA	7422	Luciferase reporter assay	Functional MTI	27146208
MIRT053598	hsa-miR-1266-5p	TERT	7015	Immunohistochemistry//Luciferase reporter assay//Microarray//qRT-PCR//Western blot	Functional MTI	24481448
MIRT732043	hsa-miR-1269a	SOX6	55553	Luciferase reporter assay//qRT-PCR	Functional MTI	26692953
MIRT733873	hsa-miR-1269b	CDC40	51362	EMSA//Flow//Luciferase reporter assay//qRT-PCR//Western blot	Functional MTI	27349221
MIRT007230	hsa-miR-1270	FXN	2395	Luciferase reporter assay	Functional MTI	23382970
MIRT734745	hsa-miR-1271-5p	CCNG1	900	Luciferase reporter assay//Western blot	Functional MTI	26477861
MIRT731745	hsa-miR-1271-5p	FOXQ1	94234	Luciferase reporter assay//qRT-PCR//Western blot	Functional MTI	26159618
MIRT437356	hsa-miR-1271-5p	GPC3	2719	Western blot	Functional MTI	22865282
MIRT734534	hsa-miR-1273g-3p	PTEN	5728	Flow//Immunofluorescence//In situ hybridization//Luciferase reporter assay//qRT-PCR//Western blot	Functional MTI	27423040
MIRT734839	hsa-miR-127-3p	BAG5	9529	Luciferase reporter assay//qRT-PCR	Functional MTI	27571744
MIRT004463	hsa-miR-127-3p	BCL6	604	Luciferase reporter assay	Functional MTI	17581274
MIRT004463	hsa-miR-127-3p	BCL6	604	Luciferase reporter assay//Microarray//Northern blot//qRT-PCR//Western blot	Functional MTI	16766263
MIRT004463	hsa-miR-127-3p	BCL6	604	Immunoblot//Luciferase reporter assay//qRT-PCR	Functional MTI	24282530
MIRT006953	hsa-miR-127-3p	KMT5A	387893	Luciferase reporter assay	Functional MTI	22720056
MIRT006953	hsa-miR-127-3p	KMT5A	387893	Luciferase reporter assay//Western blot	Functional MTI	26707641
MIRT053562	hsa-miR-127-3p	MAPK4	5596	Luciferase reporter assay//qRT-PCR//Western blot	Functional MTI	23880861
MIRT733921	hsa-miR-127-3p	MGMT	4255	Microarray//qRT-PCR//Western blot	Functional MTI	27057640
MIRT053120	hsa-miR-127-3p	MMP13	4322	Luciferase reporter assay	Functional MTI	23762330
MIRT004279	hsa-miR-127-3p	PRDM1	639	qRT-PCR//Luciferase reporter assay//Western blot	Functional MTI	19530237
MIRT438278	hsa-miR-127-3p	RGMA	56963	Luciferase reporter assay//qRT-PCR//Western blot	Functional MTI	24517116
MIRT438271	hsa-miR-127-3p	SEPT7	989	Luciferase reporter assay	Functional MTI	24604520
MIRT438281	hsa-miR-127-3p	SERPINB9	5272	Luciferase reporter assay//qRT-PCR//Western blot	Functional MTI	24517116
MIRT438280	hsa-miR-127-3p	SFRP1	6422	Luciferase reporter assay//qRT-PCR//Western blot	Functional MTI	24517116
MIRT063471	hsa-miR-127-3p	SKI	6497	Luciferase reporter assay//qRT-PCR//Western blot	Functional MTI	24517116
MIRT004462	hsa-miR-127-3p	XBP1	7494	Luciferase reporter assay	Functional MTI	19530237
MIRT734465	hsa-miR-127-3p	XRCC3	7517	Luciferase reporter assay//qRT-PCR//Western blot	Functional MTI	27590853
MIRT438279	hsa-miR-127-3p	ZWINT	11130	Luciferase reporter assay//qRT-PCR//Western blot	Functional MTI	24517116
MIRT054285	hsa-miR-1274a	FOXO4	4303	Luciferase reporter assay//qRT-PCR//Western blot	Functional MTI	25753202
MIRT732044	hsa-miR-127-5p	BLVRB	645	Immunofluorescence//Luciferase reporter assay//qRT-PCR//Western blot	Functional MTI	26708147
MIRT735286	hsa-miR-127-5p	SPP1	6696	Luciferase reporter assay//Western blot	Functional MTI	27126955
MIRT007070	hsa-miR-1280	ROCK1	6093	Immunoblot//In situ hybridization//Luciferase reporter assay//qRT-PCR	Functional MTI	23056431
MIRT734515	hsa-miR-128-1-5p	BMI1	648	Luciferase reporter assay//qRT-PCR//Western blot	Functional MTI	27705931
MIRT734516	hsa-miR-128-1-5p	E2F3	1871	Luciferase reporter assay//qRT-PCR//Western blot	Functional MTI	27705931
MIRT733583	hsa-miR-128-1-5p	SNAI1	6615	Luciferase reporter assay//qRT-PCR//Western blot	Functional MTI	27341528
MIRT733584	hsa-miR-128-1-5p	WNT3A	89780	Luciferase reporter assay//qRT-PCR//Western blot	Functional MTI	27341528
MIRT735484	hsa-miR-1283	ATF4	468	Luciferase reporter assay//qRT-PCR//Western blot	Functional MTI	27537404
MIRT054227	hsa-miR-128-3p	ABCA1	19	Luciferase reporter assay//Microarray//qRT-PCR//Western blot	Functional MTI	23990020
MIRT054228	hsa-miR-128-3p	ABCG1	9619	Luciferase reporter assay//Microarray//qRT-PCR//Western blot	Functional MTI	23990020
MIRT035581	hsa-miR-128-3p	ADORA2B	136	Luciferase reporter assay//qRT-PCR//Western blot	Functional MTI	26478435
MIRT437798	hsa-miR-128-3p	BAX	581	Luciferase reporter assay//qRT-PCR//Western blot	Functional MTI	23526655
MIRT004645	hsa-miR-128-3p	BMI1	648	Immunohistochemistry//In situ hybridization//Microarray//qRT-PCR//Western blot	Functional MTI	19010882
MIRT004645	hsa-miR-128-3p	BMI1	648	Luciferase reporter assay//Western blot	Functional MTI	20574517
MIRT004645	hsa-miR-128-3p	BMI1	648	Northern blot//Western blot	Functional MTI	19941032
MIRT004645	hsa-miR-128-3p	BMI1	648	Flow//qRT-PCR//Western blot	Functional MTI	23019226
MIRT004645	hsa-miR-128-3p	BMI1	648	Luciferase reporter assay	Functional MTI	24903149
MIRT004645	hsa-miR-128-3p	BMI1	648	Immunohistochemistry//Microarray//qRT-PCR//Western blot	Functional MTI	26717043
MIRT052998	hsa-miR-128-3p	CSF1	1435	Immunoblot//Luciferase reporter assay//qRT-PCR	Functional MTI	22909061
MIRT052998	hsa-miR-128-3p	CSF1	1435	Flow//qRT-PCR//Western blot	Functional MTI	23019226
MIRT052998	hsa-miR-128-3p	CSF1	1435	Luciferase reporter assay//Western blot	Functional MTI	24415783
MIRT022103	hsa-miR-128-3p	CTDSP1	58190	Reporter assay	Non-Functional MTI	17403776
MIRT732402	hsa-miR-128-3p	CYP2C9	1559	EMSA//Luciferase reporter assay//qRT-PCR//Western blot	Functional MTI	25704921
MIRT001070	hsa-miR-128-3p	DCX	1641	Luciferase reporter assay//qRT-PCR//Western blot	Functional MTI	19713529
MIRT003734	hsa-miR-128-3p	E2F3	1871	Luciferase reporter assay	Functional MTI	18810376
MIRT003734	hsa-miR-128-3p	E2F3	1871	Luciferase reporter assay	Functional MTI	19013014
MIRT004353	hsa-miR-128-3p	EGFR	1956	Western blot	Functional MTI	22853714
MIRT438671	hsa-miR-128-3p	EPHB1	2047	Luciferase reporter assay//qRT-PCR//Western blot	Functional MTI	23835497
MIRT438670	hsa-miR-128-3p	EPHB2	2048	Luciferase reporter assay//qRT-PCR//Western blot	Functional MTI	23835497
MIRT054712	hsa-miR-128-3p	FADD	8772	Luciferase reporter assay//qRT-PCR//Western blot	Functional MTI	24316133
MIRT004757	hsa-miR-128-3p	FBXW7	55294	Luciferase reporter assay//Microarray//Northern blot//Western blot	Functional MTI	20042474
MIRT733519	hsa-miR-128-3p	IGF1	3479	Chromatin immunoprecipitation//Immunoblot//Luciferase reporter assay//Microarray//qRT-PCR	Functional MTI	27893811
MIRT438369	hsa-miR-128-3p	ISL1	3670	Luciferase reporter assay	Functional MTI	24055866
MIRT021926	hsa-miR-128-3p	KLF4	9314	Reporter assay	Non-Functional MTI	19409607
MIRT021926	hsa-miR-128-3p	KLF4	9314	Flow//qRT-PCR//Western blot	Functional MTI	23019226
MIRT734077	hsa-miR-128-3p	LGALS3	3958	Luciferase reporter assay//qRT-PCR//Western blot	Functional MTI	28146425
MIRT054182	hsa-miR-128-3p	LIN28A	79727	Flow//qRT-PCR//Western blot	Functional MTI	23019226
MIRT438435	hsa-miR-128-3p	MAPK14	1432	Immunoblot//Luciferase reporter assay//qRT-PCR	Functional MTI	23109423
MIRT733518	hsa-miR-128-3p	MTOR	2475	Chromatin immunoprecipitation//Immunoblot//Luciferase reporter assay//Microarray//qRT-PCR	Functional MTI	27893811
MIRT054183	hsa-miR-128-3p	NANOG	79923	Flow//qRT-PCR//Western blot	Functional MTI	23019226
MIRT054183	hsa-miR-128-3p	NANOG	79923	Luciferase reporter assay	Functional MTI	24903149
MIRT731899	hsa-miR-128-3p	NECTIN4	81607	Luciferase reporter assay//Western blot	Functional MTI	27507538
MIRT022077	hsa-miR-128-3p	NEK2	4751	Luciferase reporter assay//qRT-PCR//Western blot//DNA methylation analysis	Functional MTI	24046120
MIRT000340	hsa-miR-128-3p	NTRK3	4916	Luciferase reporter assay	Functional MTI	19370765
MIRT000340	hsa-miR-128-3p	NTRK3	4916	Luciferase reporter assay	Functional MTI	21143953
MIRT156324	hsa-miR-128-3p	PDK1	5163	Luciferase reporter assay//qRT-PCR//Western blot	Functional MTI	26949090
MIRT732919	hsa-miR-128-3p	PFKL	5211	Luciferase reporter assay//qRT-PCR//Western blot	Functional MTI	27186417
MIRT733521	hsa-miR-128-3p	PIK3R1	5295	Chromatin immunoprecipitation//Immunoblot//Luciferase reporter assay//Microarray//qRT-PCR	Functional MTI	27893811
MIRT022019	hsa-miR-128-3p	POU5F1	5460	Reporter assay	Non-Functional MTI	19409607
MIRT053069	hsa-miR-128-3p	PTEN	5728	Luciferase reporter assay//qRT-PCR//Western blot	Functional MTI	24132591
MIRT001071	hsa-miR-128-3p	RELN	5649	qRT-PCR//Western blot//Luciferase reporter assay	Functional MTI	19713529
MIRT438612	hsa-miR-128-3p	RET	5979	Flow//Luciferase reporter assay	Functional MTI	23022987
MIRT733520	hsa-miR-128-3p	RICTOR	253260	Chromatin immunoprecipitation//Immunoblot//Luciferase reporter assay//Microarray//qRT-PCR	Functional MTI	27893811
MIRT054229	hsa-miR-128-3p	RXRA	6256	Luciferase reporter assay//Microarray//qRT-PCR//Western blot	Functional MTI	23990020
MIRT007324	hsa-miR-128-3p	SIRT1	23411	Luciferase reporter assay	Functional MTI	23492773
MIRT731928	hsa-miR-128-3p	SMAD2	4087	Luciferase reporter assay	Functional MTI	27087048
MIRT734226	hsa-miR-128-3p	SNAI1	6615	ChIP-seq//Immunohistochemistry//Luciferase reporter assay//qRT-PCR//Western blot	Functional MTI	28424413
MIRT054184	hsa-miR-128-3p	SNAI2	6591	Flow//qRT-PCR//Western blot	Functional MTI	23019226
MIRT021924	hsa-miR-128-3p	SOX2	6657	Reporter assay	Non-Functional MTI	19409607
MIRT733292	hsa-miR-128-3p	SPTAN1	6709	Luciferase reporter assay//qRT-PCR//Western blot	Functional MTI	27765930
MIRT054225	hsa-miR-128-3p	SREBF1	6720	Luciferase reporter assay//Microarray//qRT-PCR//Western blot	Functional MTI	23990020
MIRT054226	hsa-miR-128-3p	SREBF2	6721	Luciferase reporter assay//Microarray//qRT-PCR//Western blot	Functional MTI	23990020
MIRT053349	hsa-miR-128-3p	SUZ12	23512	Immunohistochemistry//Luciferase reporter assay//qRT-PCR	Functional MTI	23733246
MIRT004650	hsa-miR-128-3p	TGFBR1	7046	Luciferase reporter assay//Western blot	Functional MTI	20054641
MIRT021989	hsa-miR-128-3p	VEGFC	7424	Flow//qRT-PCR//Western blot	Functional MTI	25001183
MIRT021989	hsa-miR-128-3p	VEGFC	7424	ELISA//Immunohistochemistry//Luciferase reporter assay//qRT-PCR//Western blot	Functional MTI	26460960
MIRT006099	hsa-miR-128-3p	WEE1	7465	GFP reporter assay//Luciferase reporter assay//qRT-PCR	Functional MTI	21358821
MIRT733312	hsa-miR-1284	BCL2	596	qRT-PCR//Western blot	Functional MTI	27627897
MIRT198187	hsa-miR-1284	EIF4A1	1973	Luciferase reporter assay//qRT-PCR//Western blot	Functional MTI	26936591
MIRT006814	hsa-miR-1285-3p	TGM2	7052	Immunohistochemistry//Luciferase reporter assay//Microarray//qRT-PCR//Western blot	Functional MTI	22294552
MIRT005474	hsa-miR-1285-3p	TP53	7157	Luciferase reporter assay//qRT-PCR//Western blot	Functional MTI	20417621
MIRT054640	hsa-miR-1289	ATP4A	495	Luciferase reporter assay//qRT-PCR//Western blot	Functional MTI	24503769
MIRT006588	hsa-miR-128b	AFF1	4299	qRT-PCR//Luciferase reporter assay//Western blot	Functional MTI	19749093
MIRT006589	hsa-miR-128b	CDKN1B	1027	qRT-PCR//Luciferase reporter assay//Western blot	Functional MTI	19749093
MIRT006585	hsa-miR-128b	EGFR	1956	qRT-PCR//Western blot//GFP reporter assay//Luciferase reporter assay	Functional MTI	18304967
MIRT006587	hsa-miR-128b	KMT2A	4297	qRT-PCR//Luciferase reporter assay//Western blot	Functional MTI	19749093
MIRT733132	hsa-miR-1290	FOXA1	3169	Flow//Luciferase reporter assay//qRT-PCR//Western blot	Functional MTI	26851540
MIRT053213	hsa-miR-1291	ABCC1	4363	Luciferase reporter assay//Western blot	Functional MTI	23686318
MIRT053105	hsa-miR-1291	ERN1	2081	GFP reporter assay	Functional MTI	23598528
MIRT438642	hsa-miR-1291	SLC2A1	6513	Luciferase reporter assay//qRT-PCR//Western blot	Functional MTI	23889809
MIRT734891	hsa-miR-129-1-3p	AURKA	6790	Immunoprecipitaion//Luciferase reporter assay//qRT-PCR//Western blot	Functional MTI	27793005
MIRT732723	hsa-miR-129-1-3p	GSK3B	2932	Luciferase reporter assay	Functional MTI	27050373
MIRT054135	hsa-miR-129-1-3p	PDCD2	5134	Luciferase reporter assay//qRT-PCR//Western blot	Functional MTI	25111461
MIRT733550	hsa-miR-129-2-3p	BCL2L2	599	Luciferase reporter assay//qRT-PCR//Western blot	Functional MTI	26935022
MIRT006725	hsa-miR-129-2-3p	CCP110	9738	Luciferase reporter assay//qRT-PCR//Western blot	Functional MTI	22684256
MIRT006725	hsa-miR-129-2-3p	CCP110	9738	Luciferase reporter assay//qRT-PCR//Western blot//Immunohistochemistry	Functional MTI	26487539
MIRT053576	hsa-miR-129-2-3p	CDK6	1021	qRT-PCR//Western blot	Functional MTI	24055727
MIRT735344	hsa-miR-129-2-3p	MYC	4609	Immunoblot//Luciferase reporter assay	Functional MTI	26180082
MIRT006648	hsa-miR-129-2-3p	SOX4	6659	Luciferase reporter assay//qRT-PCR//Western blot	Functional MTI	19887623
MIRT006661	hsa-miR-129-2-3p	UBE2F	140739	Luciferase reporter assay	Non-Functional MTI	19887623
MIRT437378	hsa-miR-1292-5p	SOX4	6659	Immunohistochemistry//Luciferase reporter assay//Microarray//Western blot	Functional MTI	23251334
MIRT437506	hsa-miR-1293	TIMP1	7076	Luciferase reporter assay//Western blot	Functional MTI	23943285
MIRT054152	hsa-miR-129-5p	ABCB1	5243	Immunohistochemistry//Luciferase reporter assay//Microarray//qRT-PCR//Western blot	Functional MTI	25344911
MIRT054152	hsa-miR-129-5p	ABCB1	5243	Luciferase reporter assay//qRT-PCR//Western blot	Functional MTI	28012924
MIRT054153	hsa-miR-129-5p	ABCC5	10057	Immunohistochemistry//Luciferase reporter assay//Microarray//qRT-PCR//Western blot	Functional MTI	25344911
MIRT054154	hsa-miR-129-5p	ABCG1	9619	Immunohistochemistry//Luciferase reporter assay//Microarray//qRT-PCR//Western blot	Functional MTI	25344911
MIRT001954	hsa-miR-129-5p	AGO3	192669	Luciferase reporter assay	Functional MTI	18189265
MIRT121568	hsa-miR-129-5p	APC	324	Luciferase reporter assay	Functional MTI	24194897
MIRT054128	hsa-miR-129-5p	BDKRB2	624	Luciferase reporter assay//qRT-PCR	Functional MTI	25008064
MIRT733803	hsa-miR-129-5p	BECN1	8678	Luciferase reporter assay//qRT-PCR//Western blot	Functional MTI	27186312
MIRT001953	hsa-miR-129-5p	CAMTA1	23261	Luciferase reporter assay	Functional MTI	18189265
MIRT733369	hsa-miR-129-5p	CDH1	999	qRT-PCR//Western blot	Functional MTI	28105223
MIRT053575	hsa-miR-129-5p	CDK6	1021	qRT-PCR//Western blot	Functional MTI	24055727
MIRT734322	hsa-miR-129-5p	COL1A1	1277	Luciferase reporter assay//qRT-PCR//Western blot	Functional MTI	28482162
MIRT007376	hsa-miR-129-5p	FMR1	2332	Luciferase reporter assay	Functional MTI	23390134
MIRT733897	hsa-miR-129-5p	FNDC3A	22862	Luciferase reporter assay//Western blot	Functional MTI	28068630
MIRT628130	hsa-miR-129-5p	HMGB1	3146	Luciferase reporter assay//qRT-PCR//Western blot	Functional MTI	26720492
MIRT628130	hsa-miR-129-5p	HMGB1	3146	Immunohistochemistry//Luciferase reporter assay//qRT-PCR//Western blot	Functional MTI	27191994
MIRT733164	hsa-miR-129-5p	IGF1	3479	Luciferase reporter assay//qRT-PCR//Western blot	Functional MTI	26510428
MIRT733162	hsa-miR-129-5p	IGF2BP3	10643	Luciferase reporter assay//qRT-PCR//Western blot	Functional MTI	26510428
MIRT733163	hsa-miR-129-5p	MAPK1	5594	Luciferase reporter assay//qRT-PCR//Western blot	Functional MTI	26510428
MIRT733367	hsa-miR-129-5p	MCRS1	10445	qRT-PCR//Western blot	Functional MTI	28105223
MIRT005412	hsa-miR-129-5p	NOTCH1	4851	Luciferase reporter assay//Microarray	Functional MTI	17150773
MIRT005412	hsa-miR-129-5p	NOTCH1	4851	Luciferase reporter assay//qRT-PCR	Functional MTI	28410211
MIRT731262	hsa-miR-129-5p	NR4A2	4929	Luciferase reporter assay	Functional MTI	26824182
MIRT732705	hsa-miR-129-5p	PDPK1	5170	Luciferase reporter assay	Functional MTI	26884980
MIRT438713	hsa-miR-129-5p	RET	5979	qRT-PCR//Western blot	Functional MTI	24631532
MIRT004043	hsa-miR-129-5p	SOX4	6659	Luciferase reporter assay//qRT-PCR//Western blot	Functional MTI	19887623
MIRT004043	hsa-miR-129-5p	SOX4	6659	Immunohistochemistry//Luciferase reporter assay//qRT-PCR//Western blot	Functional MTI	20331975
MIRT187423	hsa-miR-129-5p	SP1	6667	Luciferase reporter assay//qRT-PCR//Western blot	Functional MTI	24358111
MIRT733708	hsa-miR-129-5p	TWIST1	7291	Luciferase reporter assay//qRT-PCR//Western blot	Functional MTI	26460733
MIRT006660	hsa-miR-129-5p	UBE2F	140739	Luciferase reporter assay	Non-Functional MTI	19887623
MIRT733368	hsa-miR-129-5p	VIM	7431	qRT-PCR//Western blot	Functional MTI	28105223
MIRT732019	hsa-miR-129-5p	WNT4	54361	Luciferase reporter assay//Western blot	Functional MTI	27556296
MIRT733746	hsa-miR-1296-5p	ERBB2	2064	Luciferase reporter assay//qRT-PCR//Western blot	Functional MTI	28099468
MIRT000473	hsa-miR-1296-5p	MCM2	4171	qRT-PCR//Western blot	Functional MTI	20332239
MIRT735426	hsa-miR-1297	HMGA1	3159	Flow//Luciferase reporter assay//qRT-PCR//Western blot	Functional MTI	27347322
MIRT734816	hsa-miR-1297	HMGA2	8091	Luciferase reporter assay//qRT-PCR//Western blot	Functional MTI	26398017
MIRT734145	hsa-miR-1297	MALAT1	378938	Luciferase reporter assay//qRT-PCR//Western blot	Functional MTI	28396617
MIRT007038	hsa-miR-1297	TRIB2	28951	GFP reporter assay	Functional MTI	23071539
MIRT734390	hsa-miR-1298-5p	GJA1	2697	Luciferase reporter assay//qRT-PCR//Western blot	Functional MTI	26025955
MIRT735027	hsa-miR-1303	ATG2B	55102	Luciferase reporter assay//qRT-PCR//Western blot	Functional MTI	26771516
MIRT053762	hsa-miR-1303	CLDN18	51208	Luciferase reporter assay//qRT-PCR//Western blot	Functional MTI	24647998
MIRT438606	hsa-miR-130a-3p	Acvr1	11477	Luciferase reporter assay//qRT-PCR//	Functional MTI	25002578
MIRT003900	hsa-miR-130a-3p	APP	351	Luciferase reporter assay	Non-Functional MTI	19110058
MIRT006259	hsa-miR-130a-3p	ATG2B	55102	Luciferase reporter assay	Functional MTI	22350415
MIRT003782	hsa-miR-130a-3p	ATXN1	6310	Luciferase reporter assay//qRT-PCR//Western blot	Functional MTI	18758459
MIRT004575	hsa-miR-130a-3p	CSF1	1435	Luciferase reporter assay//Reporter assay	Functional MTI	14697198
MIRT004575	hsa-miR-130a-3p	CSF1	1435	Luciferase reporter assay//Western blot	Functional MTI	18823650
MIRT006258	hsa-miR-130a-3p	DICER1	23405	Luciferase reporter assay	Functional MTI	22350415
MIRT732639	hsa-miR-130a-3p	DLL4	54567	Luciferase reporter assay	Functional MTI	26872979
MIRT006356	hsa-miR-130a-3p	ESR1	2099	GFP reporter assay	Functional MTI	21712254
MIRT053132	hsa-miR-130a-3p	GJA1	2697	Immunofluorescence//In situ hybridization//Luciferase reporter assay//Western blot	Functional MTI	24819345
MIRT005441	hsa-miR-130a-3p	HOXA10	3206	Luciferase reporter assay//Microarray//qRT-PCR	Functional MTI	20981674
MIRT000958	hsa-miR-130a-3p	HOXA5	3202	Luciferase reporter assay//qRT-PCR//Western blot//Northern blot//Reporter assay;Other	Functional MTI	17957028
MIRT006992	hsa-miR-130a-3p	IFITM1	8519	Luciferase reporter assay	Functional MTI	22787204
MIRT438748	hsa-miR-130a-3p	IL18	3606	ELISA//Luciferase reporter assay//qRT-PCR	Functional MTI	24801815
MIRT005674	hsa-miR-130a-3p	KLF4	9314	Luciferase reporter assay//Microarray//qRT-PCR	Functional MTI	20981674
MIRT001141	hsa-miR-130a-3p	MAFB	9935	Luciferase reporter assay//Reporter assay	Functional MTI	16549775
MIRT733110	hsa-miR-130a-3p	MAP3K12	7786	Luciferase reporter assay//qRT-PCR//Western blot	Functional MTI	25999017
MIRT735534	hsa-miR-130a-3p	MECP2	4204	Luciferase reporter assay//qRT-PCR//Western blot	Functional MTI	27245166
MIRT004358	hsa-miR-130a-3p	MEOX2	4223	Luciferase reporter assay//qRT-PCR//Western blot//Northern blot//Reporter assay;Other	Functional MTI	17957028
MIRT731172	hsa-miR-130a-3p	MYC	4609	Luciferase reporter assay	Functional MTI	25544755
MIRT053637	hsa-miR-130a-3p	PDGFRA	5156	Luciferase reporter assay	Functional MTI	26565905
MIRT438762	hsa-miR-130a-3p	PPARA	5465	Luciferase reporter assay	Functional MTI	24960162
MIRT005957	hsa-miR-130a-3p	PPARG	5468	GFP reporter assay//qRT-PCR//Western blot	Functional MTI	21135128
MIRT005957	hsa-miR-130a-3p	PPARG	5468	Microarray//qRT-PCR//Western blot	Functional MTI	26692941
MIRT005957	hsa-miR-130a-3p	PPARG	5468	ChIP-seq//ELISA//EMSA//Immunofluorescence//Luciferase reporter assay//Microarray//qRT-PCR//Western blot	Functional MTI	26436920
MIRT005957	hsa-miR-130a-3p	PPARG	5468	Luciferase reporter assay//qRT-PCR//Western blot	Functional MTI	26398698
MIRT733075	hsa-miR-130a-3p	PPARGC1A	10891	Luciferase reporter assay//Northern blot//qRT-PCR//Western blot	Functional MTI	25595716
MIRT731542	hsa-miR-130a-3p	PTEN	5728	Luciferase reporter assay	Functional MTI	27040383
MIRT007138	hsa-miR-130a-3p	RAB5A	5868	Luciferase reporter assay//qRT-PCR//Western blot	Functional MTI	25755726
MIRT007055	hsa-miR-130a-3p	RUNX3	864	Luciferase reporter assay//Western blot	Functional MTI	22846564
MIRT007055	hsa-miR-130a-3p	RUNX3	864	Luciferase reporter assay	Functional MTI	23874686
MIRT007055	hsa-miR-130a-3p	RUNX3	864	LacZ reporter assay//Microarray//qRT-PCR//Western blot//Luciferase reporter assay	Functional MTI	26375442
MIRT007055	hsa-miR-130a-3p	RUNX3	864	Luciferase reporter assay//qRT-PCR//Western blot	Functional MTI	26134263
MIRT069118	hsa-miR-130a-3p	SLAIN1	122060	Luciferase reporter assay//Microarray//qRT-PCR	Functional MTI	26074357
MIRT007144	hsa-miR-130a-3p	SMAD4	4089	Luciferase reporter assay	Functional MTI	23393589
MIRT007144	hsa-miR-130a-3p	SMAD4	4089	Luciferase reporter assay	Functional MTI	26817584
MIRT003005	hsa-miR-130a-3p	TAC1	6863	Luciferase reporter assay//Reporter assay;Other	Functional MTI	17855557
MIRT438749	hsa-miR-130a-3p	TGFB1	7040	ELISA//Luciferase reporter assay//qRT-PCR	Functional MTI	24801815
MIRT091687	hsa-miR-130a-3p	TGFBR2	7048	Immunohistochemistry//Luciferase reporter assay//qRT-PCR//Western blot	Functional MTI	27304191
MIRT054762	hsa-miR-130a-3p	TNF	7124	Luciferase reporter assay//qRT-PCR//Western blotting	Functional MTI	24885472
MIRT054762	hsa-miR-130a-3p	TNF	7124	qRT-PCR//Western blot	Non-Functional MTI	26045761
MIRT054762	hsa-miR-130a-3p	TNF	7124	ChIP//Luciferase reporter assay//qRT-PCR//Western blot	Functional MTI	26435691
MIRT438510	hsa-miR-130a-3p	XIAP	331	Luciferase reporter assay	Functional MTI	24145606
MIRT733958	hsa-miR-130a-5p	PTEN	5728	qRT-PCR//Western blot	Functional MTI	26458524
MIRT732582	hsa-miR-130b-3p	CCDC6	8030	Luciferase reporter assay	Functional MTI	26835423
MIRT438259	hsa-miR-130b-3p	CCNA2	890	Luciferase reporter assay	Functional MTI	24681352
MIRT071332	hsa-miR-130b-3p	CMPK1	51727	Western blot	Functional MTI	28414100
MIRT006200	hsa-miR-130b-3p	CSF1	1435	ELISA//Luciferase reporter assay//qRT-PCR	Functional MTI	22005523
MIRT732122	hsa-miR-130b-3p	CYLD	1540	Luciferase reporter assay//qRT-PCR//Western blot	Functional MTI	26711782
MIRT732406	hsa-miR-130b-3p	CYP2C9	1559	Luciferase reporter assay//qRT-PCR//Western blot	Functional MTI	25802328
MIRT007384	hsa-miR-130b-3p	DICER1	23405	Luciferase reporter assay	Functional MTI	23392577
MIRT731425	hsa-miR-130b-3p	DLL1	28514	Luciferase reporter assay//qRT-PCR//Western blot	Functional MTI	28163094
MIRT733635	hsa-miR-130b-3p	ERBB2	2064	Luciferase reporter assay	Functional MTI	26316103
MIRT109112	hsa-miR-130b-3p	FMR1	2332	Luciferase reporter assay//qRT-PCR//Western blot	Functional MTI	24021279
MIRT732179	hsa-miR-130b-3p	IGF1	3479	ELISA//Luciferase reporter assay//Microarray//pSILAC//Western blot	Functional MTI	26953888
MIRT672613	hsa-miR-130b-3p	IRF1	3659	Luciferase reporter assay//qRT-PCR	Functional MTI	25617495
MIRT054592	hsa-miR-130b-3p	ITGB1	3688	Luciferase reporter assay//qRT-PCR//Western blot	Functional MTI	24498407
MIRT020235	hsa-miR-130b-3p	LDLR	3949	qRT-PCR//Western blot	Non-Functional MTI	26475357
MIRT731061	hsa-miR-130b-3p	MMP2	4313	qRT-PCR//Luciferase reporter assay//Western blot	Functional MTI	25154741
MIRT733598	hsa-miR-130b-3p	MST1	4485	Luciferase reporter assay	Functional MTI	26241672
MIRT731588	hsa-miR-130b-3p	NKD2	85409	Luciferase reporter assay	Functional MTI	26902120
MIRT020164	hsa-miR-130b-3p	NR3C1	2908	qRT-PCR//Western blot	Non-Functional MTI	26475357
MIRT054126	hsa-miR-130b-3p	PDGFRA	5156	Luciferase reporter assay//Microarray//qRT-PCR	Functional MTI	22995917
MIRT733266	hsa-miR-130b-3p	PPARA	5465	qRT-PCR//Western blot	Functional MTI	26475357
MIRT733266	hsa-miR-130b-3p	PPARA	5465	Luciferase reporter assay	Functional MTI	27364335
MIRT005958	hsa-miR-130b-3p	PPARG	5468	GFP reporter assay//qRT-PCR//Western blot	Functional MTI	21135128
MIRT005958	hsa-miR-130b-3p	PPARG	5468	Luciferase reporter assay//qRT-PCR//Western blot	Functional MTI	27746169
MIRT438552	hsa-miR-130b-3p	PPARGC1A	10891	Luciferase reporter assay//qRT-PCR//Western blot	Functional MTI	23868745
MIRT054460	hsa-miR-130b-3p	PTEN	5728	Luciferase reporter assay	Functional MTI	24220575
MIRT054460	hsa-miR-130b-3p	PTEN	5728	Luciferase reporter assay	Functional MTI	26837847
MIRT054460	hsa-miR-130b-3p	PTEN	5728	Luciferase reporter assay	Functional MTI	25637514
MIRT003316	hsa-miR-130b-3p	RUNX3	864	qRT-PCR//Western blot	Functional MTI	20176475
MIRT733599	hsa-miR-130b-3p	SAV1	60485	Luciferase reporter assay	Functional MTI	26241672
MIRT733268	hsa-miR-130b-3p	SCD	6319	qRT-PCR//Western blot	Non-Functional MTI	26475357
MIRT020189	hsa-miR-130b-3p	SMAD4	4089	Luciferase reporter assay	Functional MTI	24220575
MIRT733384	hsa-miR-130b-3p	SNAI3	333929	Luciferase reporter assay//qRT-PCR//Western blot	Functional MTI	26837280
MIRT053071	hsa-miR-130b-3p	STAT3	6774	Luciferase reporter assay//qRT-PCR//Western blot	Functional MTI	24040078
MIRT053071	hsa-miR-130b-3p	STAT3	6774	qRT-PCR//Western blot	Non-Functional MTI	26475357
MIRT000335	hsa-miR-130b-3p	TP53INP1	94241	Luciferase reporter assay//Western blot	Functional MTI	18974142
MIRT733267	hsa-miR-130b-3p	UCP1	7350	qRT-PCR//Western blot	Non-Functional MTI	26475357
MIRT006270	hsa-miR-130b-3p	UVRAG	7405	Luciferase reporter assay	Functional MTI	22228303
MIRT020226	hsa-miR-130b-3p	ZBTB4	57659	Luciferase reporter assay	Functional MTI	24220575
MIRT007059	hsa-miR-130b-3p	ZEB1	6935	ChIP-seq//Luciferase reporter assay//qRT-PCR//Western blot	Functional MTI	22847613
MIRT734062	hsa-miR-132-3p	AGO2	27161	Immunoblot//Luciferase reporter assay//qRT-PCR	Functional MTI	26475020
MIRT003926	hsa-miR-132-3p	ARHGAP32	9743	Luciferase reporter assay//Western blot	Functional MTI	18577589
MIRT003926	hsa-miR-132-3p	ARHGAP32	9743	Luciferase reporter assay	Functional MTI	19850129
MIRT054502	hsa-miR-132-3p	BDNF	627	qRT-PCR//Western blotting	Functional MTI	23704927
MIRT021865	hsa-miR-132-3p	CCNA2	890	Western blot;qRT-PCR	Functional MTI	21329664
MIRT021866	hsa-miR-132-3p	CCNB1	891	Western blot;qRT-PCR	Functional MTI	21329664
MIRT000601	hsa-miR-132-3p	CDKN1A	1026	qRT-PCR//Luciferase reporter assay//Western blot	Functional MTI	20190813
MIRT007166	hsa-miR-132-3p	CRK	1398	Luciferase reporter assay	Functional MTI	23184980
MIRT731713	hsa-miR-132-3p	EGFR	1956	Immunohistochemistry//Luciferase reporter assay//qRT-PCR//Western blot	Functional MTI	26452132
MIRT045840	hsa-miR-132-3p	FOXO1	2308	Luciferase reporter assay//qRT-PCR//Western blot	Functional MTI	26298723
MIRT045840	hsa-miR-132-3p	FOXO1	2308	Luciferase reporter assay//Western blot	Functional MTI	27556448
MIRT734813	hsa-miR-132-3p	GDF5	8200	Luciferase reporter assay//Western blot	Functional MTI	27556448
MIRT006659	hsa-miR-132-3p	HBEGF	1839	Luciferase reporter assay//Microarray//qRT-PCR//Western blot	Functional MTI	21853268
MIRT006659	hsa-miR-132-3p	HBEGF	1839	Luciferase reporter assay	Functional MTI	22310291
MIRT438882	hsa-miR-132-3p	IRAK4	51135	Luciferase reporter assay	Functional MTI	23264652
MIRT054835	hsa-miR-132-3p	JPT1	51155	Luciferase reporter assay//QRTPCR//Microarray//Western blot	Functional MTI	25538559
MIRT054836	hsa-miR-132-3p	KLHL11	55175	Luciferase reporter assay//QRTPCR//Microarray//Western blot	Functional MTI	25538559
MIRT054837	hsa-miR-132-3p	MAPK1	5594	Luciferase reporter assay//QRTPCR//Microarray//Western blot	Functional MTI	25538559
MIRT733764	hsa-miR-132-3p	MMP9	4318	Luciferase reporter assay	Functional MTI	26319558
MIRT021860	hsa-miR-132-3p	MUC13	56667	Immunohistochemistry//Luciferase reporter assay//qRT-PCR//Western blot	Functional MTI	28339011
MIRT734832	hsa-miR-132-3p	PIK3R3	8503	Luciferase reporter assay//qRT-PCR//Western blot	Functional MTI	26252738
MIRT731714	hsa-miR-132-3p	RAF1	5894	Immunohistochemistry//Luciferase reporter assay//qRT-PCR//Western blot	Functional MTI	26452132
MIRT007010	hsa-miR-132-3p	RASA1	5921	Immunoblot//Western blot	Functional MTI	21868695
MIRT006503	hsa-miR-132-3p	RB1	5925	Luciferase reporter assay//Western blot//Reporter assay;Western blot;qRT-PCR	Functional MTI	21329664
MIRT000333	hsa-miR-132-3p	SIRT1	23411	Luciferase reporter assay//Western blot	Functional MTI	19819989
MIRT000333	hsa-miR-132-3p	SIRT1	23411	ChIP-seq//Immunoprecipitaion//Luciferase reporter assay//Microarray//qRT-PCR//Western blot	Functional MTI	28383763
MIRT735435	hsa-miR-132-3p	SLC2A1	6513	Luciferase reporter assay//qRT-PCR//Western blot	Functional MTI	27398313
MIRT735158	hsa-miR-132-3p	SMAD2	4087	GFP reporter assay//qRT-PCR//Western blot	Functional MTI	25988335
MIRT732559	hsa-miR-132-3p	SOX4	6659	Immunoprecipitaion//Luciferase reporter assay//qRT-PCR//Western blot	Functional MTI	26377202
MIRT054894	hsa-miR-132-3p	SOX5	6660	Luciferase reporter assay//Western blot	Functional MTI	25305446
MIRT734812	hsa-miR-132-3p	SOX6	55553	Luciferase reporter assay//Western blot	Functional MTI	27556448
MIRT021849	hsa-miR-132-3p	SPRED1	161742	Luciferase reporter assay//Western blot	Functional MTI	25945589
MIRT733351	hsa-miR-132-3p	SPRY1	10252	Luciferase reporter assay//Western blot	Functional MTI	25945589
MIRT007167	hsa-miR-132-3p	TJAP1	93643	Luciferase reporter assay	Functional MTI	23184980
MIRT007253	hsa-miR-132-3p	TLN2	83660	Luciferase reporter assay	Functional MTI	22310291
MIRT007253	hsa-miR-132-3p	TLN2	83660	Luciferase reporter assay	Functional MTI	22330136
MIRT733928	hsa-miR-132-3p	YY1AP1	55249	Luciferase reporter assay//qRT-PCR//Western blot	Functional MTI	26096363
MIRT054366	hsa-miR-132-5p	FOXO1	2308	In situ hybridization//Luciferase reporter assay//Next Generation Sequencing (NGS)//Western blot	Functional MTI	24014289
MIRT733321	hsa-miR-133a-3p	AFTPH	54812	Luciferase reporter assay//qRT-PCR//Western blot	Functional MTI	25112884
MIRT437953	hsa-miR-133a-3p	ANXA2	302	In situ hybridization//Microarray//qRT-PCR//Luciferase reporter assay//Western blot	Functional MTI	24715690
MIRT021705	hsa-miR-133a-3p	ARPC5	10092	Luciferase reporter assay//Microarray//qRT-PCR//Western blot	Functional MTI	22378351
MIRT052647	hsa-miR-133a-3p	BCL2L1	598	Luciferase reporter assay//Western blot	Functional MTI	23756231
MIRT052647	hsa-miR-133a-3p	BCL2L1	598	ChIP-seq//Luciferase reporter assay//qRT-PCR//Western blot	Functional MTI	26276722
MIRT001203	hsa-miR-133a-3p	CACNA1C	775	Luciferase reporter assay//Western blot	Functional MTI	19136465
MIRT001986	hsa-miR-133a-3p	CASP9	842	Luciferase reporter assay	Functional MTI	17715156
MIRT000327	hsa-miR-133a-3p	CDC42	998	Luciferase reporter assay//qRT-PCR//Western blot	Functional MTI	25152372
MIRT021714	hsa-miR-133a-3p	COL1A1	1277	Reporter assay	Functional MTI	21769867
MIRT732490	hsa-miR-133a-3p	CTGF	1490	Immunohistochemistry//Luciferase reporter assay//qRT-PCR//Western blot	Functional MTI	25451078
MIRT021710	hsa-miR-133a-3p	EGFL7	51162	Reporter assay	Non-Functional MTI	21249429
MIRT007032	hsa-miR-133a-3p	EGFR	1956	Luciferase reporter assay	Functional MTI	23069713
MIRT007032	hsa-miR-133a-3p	EGFR	1956	Luciferase reporter assay//Western blot	Functional MTI	22407299
MIRT007032	hsa-miR-133a-3p	EGFR	1956	Luciferase reporter assay//qRT-PCR	Functional MTI	24816813
MIRT007032	hsa-miR-133a-3p	EGFR	1956	Flow//Luciferase reporter assay//qRT-PCR//Western blot	Functional MTI	23786162
MIRT007032	hsa-miR-133a-3p	EGFR	1956	Luciferase reporter assay//Western blot	Functional MTI	26134491
MIRT733749	hsa-miR-133a-3p	ERBB2	2064	Luciferase reporter assay//qRT-PCR//Western blot	Functional MTI	28109082
MIRT734335	hsa-miR-133a-3p	Foxl2	26927	Luciferase reporter assay//Western blot	Functional MTI	25317675
MIRT003542	hsa-miR-133a-3p	FSCN1	6624	Luciferase reporter assay//qRT-PCR//Western blot	Functional MTI	20160723
MIRT003542	hsa-miR-133a-3p	FSCN1	6624	Luciferase reporter assay	Functional MTI	22292984
MIRT003542	hsa-miR-133a-3p	FSCN1	6624	Luciferase reporter assay//Microarray//qRT-PCR//Western blot//Reporter assay;Western blot;qRT-PCR//Reporter assay	Functional MTI	21351259
MIRT003542	hsa-miR-133a-3p	FSCN1	6624	Luciferase reporter assay//qRT-PCR//Western blot	Functional MTI	26173501
MIRT003542	hsa-miR-133a-3p	FSCN1	6624	Luciferase reporter assay//qRT-PCR	Functional MTI	25621061
MIRT021706	hsa-miR-133a-3p	FTL	2512	Immunocytochemistry//Western blot	Functional MTI	23969999
MIRT021715	hsa-miR-133a-3p	GSTP1	2950	Reporter assay;Microarray	Functional MTI	21396852
MIRT001204	hsa-miR-133a-3p	HCN2	610	Luciferase reporter assay//Western blot	Functional MTI	19136465
MIRT001204	hsa-miR-133a-3p	HCN2	610	qRT-PCR//Luciferase reporter assay//Western blot	Functional MTI	18458081
MIRT000329	hsa-miR-133a-3p	HCN4	10021	Luciferase reporter assay	Functional MTI	18458081
MIRT731340	hsa-miR-133a-3p	IGF1	3479	Luciferase reporter assay	Functional MTI	26845446
MIRT054310	hsa-miR-133a-3p	IGF1R	3480	Luciferase reporter assay//qRT-PCR//Western blot	Functional MTI	25780292
MIRT054310	hsa-miR-133a-3p	IGF1R	3480	Luciferase reporter assay//qRT-PCR//Western blot	Functional MTI	24127040
MIRT004831	hsa-miR-133a-3p	KCNH2	3757	Luciferase reporter assay//qRT-PCR//Western blot	Functional MTI	17344217
MIRT002925	hsa-miR-133a-3p	KCNQ1	3784	Luciferase reporter assay//Western blot//5\'RACE//Real time RT-PCR	Functional MTI	17443681
MIRT005813	hsa-miR-133a-3p	LASP1	3927	Luciferase reporter assay//qRT-PCR//Western blot//Reporter assay	Functional MTI	20843712
MIRT005813	hsa-miR-133a-3p	LASP1	3927	Luciferase reporter assay//qRT-PCR//Western blot	Functional MTI	23968734
MIRT732751	hsa-miR-133a-3p	LDLRAP1	26119	Immunohistochemistry//Luciferase reporter assay//qRT-PCR//Western blot	Functional MTI	28257760
MIRT052648	hsa-miR-133a-3p	MCL1	4170	Luciferase reporter assay//Western blot	Functional MTI	23756231
MIRT052648	hsa-miR-133a-3p	MCL1	4170	ChIP-seq//Luciferase reporter assay//qRT-PCR//Western blot	Functional MTI	26276722
MIRT733021	hsa-miR-133a-3p	MEG3	55384	qRT-PCR//Western blot	Functional MTI	28320084
MIRT437400	hsa-miR-133a-3p	MMP14	4323	Luciferase reporter assay//qRT-PCR//Western blot	Functional MTI	23783274
MIRT006680	hsa-miR-133a-3p	MSN	4478	qRT-PCR//Western blot	Functional MTI	22266319
MIRT734978	hsa-miR-133a-3p	NGFR	4804	Luciferase reporter assay	Functional MTI	27933650
MIRT732994	hsa-miR-133a-3p	NR2C2	7182	Luciferase reporter assay	Functional MTI	27109382
MIRT438719	hsa-miR-133a-3p	PDLIM5	10611	Luciferase reporter assay//qRT-PCR//Western blot	Functional MTI	23968734
MIRT021712	hsa-miR-133a-3p	PIK3R2	5296	Reporter assay	Non-Functional MTI	21249429
MIRT006571	hsa-miR-133a-3p	PNP	4860	Luciferase reporter assay//Western blot	Functional MTI	22068816
MIRT006571	hsa-miR-133a-3p	PNP	4860	Western blot;qRT-PCR;Microarray	Functional MTI	21701775
MIRT007383	hsa-miR-133a-3p	PRDM16	63976	Luciferase reporter assay	Functional MTI	23395168
MIRT007383	hsa-miR-133a-3p	PRDM16	63976	Luciferase reporter assay	Functional MTI	23874225
MIRT734973	hsa-miR-133a-3p	RBPJ	3516	Luciferase reporter assay//Western blot	Functional MTI	27904763
MIRT053333	hsa-miR-133a-3p	RFFL	117584	Luciferase reporter assay//Microarray//qRT-PCR//Western blot	Functional MTI	23723074
MIRT021713	hsa-miR-133a-3p	RGS3	5998	Reporter assay	Non-Functional MTI	21249429
MIRT437955	hsa-miR-133a-3p	SGMS2	166929	In situ hybridization//Microarray//qRT-PCR//Luciferase reporter assay//Western blot	Functional MTI	24715690
MIRT437954	hsa-miR-133a-3p	SNX30	401548	In situ hybridization//Microarray//qRT-PCR//Luciferase reporter assay//Western blot	Functional MTI	24715690
MIRT734558	hsa-miR-133a-3p	SOX4	6659	Luciferase reporter assay	Functional MTI	26396670
MIRT035537	hsa-miR-133a-3p	SP1	6667	Luciferase reporter assay	Functional MTI	22911796
MIRT035537	hsa-miR-133a-3p	SP1	6667	Immunofluorescence//Luciferase reporter assay//Western blot	Functional MTI	24613927
MIRT005604	hsa-miR-133a-3p	TAGLN2	8407	Immunohistochemistry//Luciferase reporter assay//qRT-PCR//Western blot	Functional MTI	21304530
MIRT005604	hsa-miR-133a-3p	TAGLN2	8407	Luciferase reporter assay//Reporter assay;Western blot;qRT-PCR	Functional MTI	21745735
MIRT005604	hsa-miR-133a-3p	TAGLN2	8407	Western blot;qRT-PCR;Microarray	Functional MTI	21701775
MIRT081957	hsa-miR-133a-3p	UBA2	10054	In situ hybridization//Microarray//qRT-PCR//Luciferase reporter assay//Western blot	Functional MTI	24715690
MIRT000330	hsa-miR-133a-3p	UCP2	7351	Western blot	Functional MTI	23988448
MIRT021711	hsa-miR-133a-3p	VEGFA	7422	Reporter assay	Non-Functional MTI	21249429
MIRT007088	hsa-miR-133a-3p	VKORC1	79001	Luciferase reporter assay	Functional MTI	23154637
MIRT731591	hsa-miR-133a-3p	ZEB1	6935	Luciferase reporter assay	Functional MTI	26902265
MIRT733879	hsa-miR-133a-5p	EGFR	1956	Western blot	Functional MTI	27465833
MIRT731721	hsa-miR-133a-5p	FSCN1	6624	Luciferase reporter assay//qRT-PCR//Western blot	Functional MTI	25815687
MIRT734299	hsa-miR-133a-5p	GDNF	2668	In situ hybridization//Luciferase reporter assay	Functional MTI	26681446
MIRT734741	hsa-miR-133a-5p	MMP9	4318	Luciferase reporter assay//qRT-PCR//Western blot	Functional MTI	25607810
MIRT734647	hsa-miR-133a-5p	RHOA	387	Luciferase reporter assay//qRT-PCR//Western blot	Functional MTI	25445891
MIRT054875	hsa-miR-133b	AKT1	207	Luciferase reporter assay//qRT-PCR//Western blot	Functional MTI	25414595
MIRT731772	hsa-miR-133b	BCL2L1	598	ChIP-seq//Luciferase reporter assay//qRT-PCR//Western blot	Functional MTI	26276722
MIRT001076	hsa-miR-133b	BCL2L2	599	Western blot//Luciferase reporter assay	Functional MTI	19654003
MIRT001076	hsa-miR-133b	BCL2L2	599	Luciferase reporter assay//Western blot	Functional MTI	20056941
MIRT001076	hsa-miR-133b	BCL2L2	599	Luciferase reporter assay//qRT-PCR//Western blot	Functional MTI	25414595
MIRT001076	hsa-miR-133b	BCL2L2	599	Western blot	Functional MTI	24391788
MIRT001076	hsa-miR-133b	BCL2L2	599	Luciferase reporter assay//qRT-PCR//Western blot	Functional MTI	27802259
MIRT053177	hsa-miR-133b	CDC42	998	Immunoblot//Luciferase reporter assay//Microarray	Functional MTI	22179829
MIRT053177	hsa-miR-133b	CDC42	998	Luciferase reporter assay//qRT-PCR//Western blot	Functional MTI	25152372
MIRT007125	hsa-miR-133b	CDK13	8621	Luciferase reporter assay	Functional MTI	23451058
MIRT007128	hsa-miR-133b	CPNE3	8895	Luciferase reporter assay	Functional MTI	23451058
MIRT438303	hsa-miR-133b	CTGF	1490	Luciferase reporter assay	Functional MTI	24065814
MIRT438303	hsa-miR-133b	CTGF	1490	Immunohistochemistry//Luciferase reporter assay//qRT-PCR//Western blot	Functional MTI	25451078
MIRT438303	hsa-miR-133b	CTGF	1490	Immunofluorescence//Immunohistochemistry//In situ hybridization//Luciferase reporter assay//qRT-PCR//Western blot	Functional MTI	26945106
MIRT438214	hsa-miR-133b	CXCR4	7852	Luciferase reporter assay//qRT-PCR//Western blot	Functional MTI	24330809
MIRT007069	hsa-miR-133b	EGFR	1956	Flow//In situ hybridization//Luciferase reporter assay//qRT-PCR//Western blot	Functional MTI	22883469
MIRT007069	hsa-miR-133b	EGFR	1956	Luciferase reporter assay//Western blot	Functional MTI	22407299
MIRT007069	hsa-miR-133b	EGFR	1956	Luciferase reporter assay//Western blot	Functional MTI	26617770
MIRT016692	hsa-miR-133b	ERG	2078	Reporter assay	Functional MTI	17344217
MIRT006650	hsa-miR-133b	FAIM	55179	Luciferase reporter assay//Microarray//qRT-PCR//Western blot	Functional MTI	22532850
MIRT731620	hsa-miR-133b	FAS	355	Luciferase reporter assay	Functional MTI	26919791
MIRT007113	hsa-miR-133b	FGFR1	2260	Luciferase reporter assay//Western blot//Immunohistochemistry//qRT-PCR	Functional MTI	23296701
MIRT734543	hsa-miR-133b	FOXC1	2296	qRT-PCR//Western blot//EGFR reporter assay////Luciferase reporter assay	Functional MTI	27050992
MIRT438580	hsa-miR-133b	FOXL2	668	ChIP-seq//Luciferase reporter assay//qRT-PCR//Western blot	Functional MTI	23810756
MIRT006554	hsa-miR-133b	FSCN1	6624	Luciferase reporter assay//qRT-PCR//Western blot//Reporter assay//Reporter assay;Western blot;qRT-PCR	Functional MTI	21351259
MIRT006554	hsa-miR-133b	FSCN1	6624	Luciferase reporter assay//qRT-PCR//Western blot	Functional MTI	25433493
MIRT006554	hsa-miR-133b	FSCN1	6624	Luciferase reporter assay//Western blot	Functional MTI	27900045
MIRT053596	hsa-miR-133b	GLI1	2735	Luciferase reporter assay//qRT-PCR//Western blot	Functional MTI	24443799
MIRT735518	hsa-miR-133b	GLI3	2737	Microarray//qRT-PCR//Western blot	Functional MTI	26755652
MIRT734781	hsa-miR-133b	GSTP1	2950	Luciferase reporter assay	Functional MTI	26396496
MIRT016693	hsa-miR-133b	HCN2	610	Reporter assay	Functional MTI	18458081
MIRT016694	hsa-miR-133b	HCN4	10021	Reporter assay;Western blot;qRT-PCR;Other	Functional MTI	18458081
MIRT004460	hsa-miR-133b	IGF1R	3480	Luciferase reporter assay	Functional MTI	19695767
MIRT004460	hsa-miR-133b	IGF1R	3480	Western blot	Functional MTI	24391788
MIRT004832	hsa-miR-133b	KCNH2	3757	Luciferase reporter assay//qRT-PCR//Western blot	Functional MTI	17344217
MIRT004832	hsa-miR-133b	KCNH2	3757	Luciferase reporter assay//qRT-PCR//Western blot	Functional MTI	25355491
MIRT003260	hsa-miR-133b	MCL1	4170	Western blot//Luciferase reporter assay	Functional MTI	19654003
MIRT003260	hsa-miR-133b	MCL1	4170	Luciferase reporter assay//Western blot	Functional MTI	20056941
MIRT003260	hsa-miR-133b	MCL1	4170	Western blot	Functional MTI	24391788
MIRT003260	hsa-miR-133b	MCL1	4170	ChIP-seq//Luciferase reporter assay//qRT-PCR//Western blot	Functional MTI	26276722
MIRT016691	hsa-miR-133b	MET	4233	Reporter assay	Functional MTI	20505319
MIRT016691	hsa-miR-133b	MET	4233	Western blot	Functional MTI	24391788
MIRT735376	hsa-miR-133b	MMP14	4323	ELISA//Luciferase reporter assay//qRT-PCR//Western blot	Functional MTI	26722242
MIRT438251	hsa-miR-133b	MMP9	4318	Luciferase reporter assay	Functional MTI	24714873
MIRT733392	hsa-miR-133b	NUP214	8021	Immunoblot//Luciferase reporter assay//qRT-PCR	Functional MTI	25743594
MIRT002354	hsa-miR-133b	PITX3	5309	FACS//Luciferase reporter assay	Functional MTI	17761882
MIRT001815	hsa-miR-133b	PKM	5315	Western blot	Functional MTI	27073574
MIRT001815	hsa-miR-133b	PKM	5315	qRT-PCR//Western blot	Functional MTI	28641694
MIRT733904	hsa-miR-133b	PPP2R2D	55844	Luciferase reporter assay//Quantitative proteomic approach	Functional MTI	27074866
MIRT007382	hsa-miR-133b	PRDM16	63976	Luciferase reporter assay	Functional MTI	23395168
MIRT733473	hsa-miR-133b	PTBP1	5725	Luciferase reporter assay//qRT-PCR//Western blot	Functional MTI	26980745
MIRT733473	hsa-miR-133b	PTBP1	5725	Luciferase reporter assay//qRT-PCR//Western blot	Functional MTI	27696637
MIRT003052	hsa-miR-133b	PTBP2	58155	Reporter assay	Functional MTI	17210790
MIRT007126	hsa-miR-133b	PTPRK	5796	Luciferase reporter assay	Functional MTI	23451058
MIRT007127	hsa-miR-133b	RB1CC1	9821	Luciferase reporter assay	Functional MTI	23451058
MIRT053178	hsa-miR-133b	RHOA	387	Immunoblot//Luciferase reporter assay//Microarray//qRT-PCR//Western blot	Functional MTI	22179829
MIRT734542	hsa-miR-133b	SGK1	6446	Luciferase reporter assay//qRT-PCR//Western blot	Functional MTI	26840046
MIRT731643	hsa-miR-133b	SIRT1	23411	Luciferase reporter assay	Functional MTI	27166997
MIRT731643	hsa-miR-133b	SIRT1	23411	Luciferase reporter assay	Functional MTI	27090017
MIRT053758	hsa-miR-133b	SP1	6667	Immunofluorescence//Luciferase reporter assay//Western blot	Functional MTI	24613927
MIRT052938	hsa-miR-133b	STK3	6788	Luciferase reporter assay//qRT-PCR//Western blot//Immunoblot//Microarray	Functional MTI	22179829
MIRT054827	hsa-miR-133b	TAGLN2	8407	Immunoflourescence//Luciferase reporter assay//QRTPCR//Western blot	Functional MTI	24959893
MIRT004494	hsa-miR-134-5p	ABCC1	4363	qRT-PCR//Western blot//Northern blot	Functional MTI	20371173
MIRT731623	hsa-miR-134-5p	ANGPTL4	51129	Immunoblot//Immunoprecipitaion//Luciferase reporter assay//qRT-PCR//Western blot	Functional MTI	26546816
MIRT438507	hsa-miR-134-5p	ERBB2	2064	Luciferase reporter assay	Functional MTI	24148764
MIRT006979	hsa-miR-134-5p	FOXM1	2305	Luciferase reporter assay//Western blot	Functional MTI	23010597
MIRT734137	hsa-miR-134-5p	GOLPH3	64083	Luciferase reporter assay//qRT-PCR//Western blot	Functional MTI	28260021
MIRT054591	hsa-miR-134-5p	ITGB1	3688	Luciferase reporter assay//Microarray//qRT-PCR	Functional MTI	24498348
MIRT053135	hsa-miR-134-5p	KRAS	3845	Luciferase reporter assay//qRT-PCR//Western blot	Functional MTI	23775631
MIRT053135	hsa-miR-134-5p	KRAS	3845	Immunoblot//Luciferase reporter assay//qRT-PCR//Western blot	Functional MTI	24440911
MIRT053135	hsa-miR-134-5p	KRAS	3845	Immunohistochemistry//Luciferase reporter assay//qRT-PCR//Western blot	Functional MTI	27830015
MIRT053135	hsa-miR-134-5p	KRAS	3845	Luciferase reporter assay//Western blot//qRT-PCR//	Functional MTI	27012554
MIRT438178	hsa-miR-134-5p	MAGI2	9863	Luciferase reporter assay//Microarray//qRT-PCR//Western blot	Functional MTI	24258346
MIRT053286	hsa-miR-134-5p	NANOG	79923	Immunohistochemistry//qRT-PCR//Western blot	Functional MTI	23467648
MIRT437358	hsa-miR-134-5p	OPRM1	4988	Immunoblot//Immunohistochemistry//In situ hybridization//Luciferase reporter assay//qRT-PCR	Functional MTI	22865422
MIRT734760	hsa-miR-134-5p	PAK2	5062	Luciferase reporter assay//qRT-PCR//Western blot	Functional MTI	26363097
MIRT438249	hsa-miR-134-5p	PUM2	23369	Immunofluorescence//Luciferase reporter assay//qRT-PCR//Western blot	Functional MTI	25097251
MIRT731944	hsa-miR-134-5p	RAB27A	5873	Luciferase reporter assay	Functional MTI	28043921
MIRT054842	hsa-miR-134-5p	STAT5B	6777	Immunoblot//Luciferase reporter assay//qRT-PCR//Western blot	Functional MTI	24440911
MIRT003811	hsa-miR-134-5p	VEGFA	7422	ELISA//Luciferase reporter assay	Functional MTI	18320040
MIRT734775	hsa-miR-134-5p	VIM	7431	Luciferase reporter assay//qRT-PCR//Western blot	Functional MTI	26137169
MIRT438628	hsa-miR-134-5p	ZDHHC9	51114	Luciferase reporter assay	Functional MTI	24127608
MIRT607371	hsa-miR-135a-3p	KIFC1	3833	Luciferase reporter assay//qRT-PCR//Western blot	Functional MTI	27366092
MIRT001941	hsa-miR-135a-5p	APC	324	Luciferase reporter assay//qRT-PCR	Functional MTI	18632633
MIRT438304	hsa-miR-135a-5p	BCL2	596	Luciferase reporter assay//qRT-PCR//	Functional MTI	25230140
MIRT052973	hsa-miR-135a-5p	BMPR2	659	Luciferase reporter assay//qRT-PCR//Western blot	Functional MTI	22139076
MIRT734794	hsa-miR-135a-5p	CEBPD	1052	Luciferase reporter assay//Microarray//qRT-PCR//Western blot	Functional MTI	25554493
MIRT733539	hsa-miR-135a-5p	DAPK2	23604	Flow//Immunoprecipitaion//Luciferase reporter assay//Microarray//qRT-PCR//Western blot	Functional MTI	27683111
MIRT733538	hsa-miR-135a-5p	E2F1	1869	Flow//Immunoprecipitaion//Luciferase reporter assay//Microarray//qRT-PCR//Western blot	Functional MTI	27683111
MIRT735482	hsa-miR-135a-5p	EGFR	1956	Luciferase reporter assay//Western blot	Functional MTI	27524492
MIRT732379	hsa-miR-135a-5p	ESRRA	2101	Luciferase reporter assay//qRT-PCR//Western blot	Functional MTI	27227989
MIRT733356	hsa-miR-135a-5p	FOXO1	2308	Luciferase reporter assay//qRT-PCR//Western blot	Functional MTI	25888950
MIRT733356	hsa-miR-135a-5p	FOXO1	2308	Luciferase reporter assay	Functional MTI	26261511
MIRT733356	hsa-miR-135a-5p	FOXO1	2308	Luciferase reporter assay//qRT-PCR//Western blot	Functional MTI	27486383
MIRT006793	hsa-miR-135a-5p	HOXA10	3206	Luciferase reporter assay	Functional MTI	22439757
MIRT006793	hsa-miR-135a-5p	HOXA10	3206	Luciferase reporter assay//qRT-PCR//Western blot	Functional MTI	24607788
MIRT438131	hsa-miR-135a-5p	HTR1A	3350	Luciferase reporter assay	Functional MTI	24952960
MIRT437827	hsa-miR-135a-5p	IRS2	8660	Luciferase reporter assay	Functional MTI	23579070
MIRT000707	hsa-miR-135a-5p	JAK2	3717	Luciferase reporter assay//Western blot	Functional MTI	19666866
MIRT000707	hsa-miR-135a-5p	JAK2	3717	qRT-PCR//Western blot	Functional MTI	22310976
MIRT733676	hsa-miR-135a-5p	KLF4	9314	Luciferase reporter assay//qRT-PCR//Western blot	Functional MTI	27302923
MIRT732030	hsa-miR-135a-5p	KLF8	11279	Luciferase reporter assay//qRT-PCR//Western blot	Functional MTI	26235874
MIRT735360	hsa-miR-135a-5p	MMP11	4320	ChIP-seq//Luciferase reporter assay//qRT-PCR//Western blot	Functional MTI	27323416
MIRT054181	hsa-miR-135a-5p	MTSS1	9788	Luciferase reporter assay//qRT-PCR//Western blot	Functional MTI	23017832
MIRT007105	hsa-miR-135a-5p	MYC	4609	Luciferase reporter assay//Western blot	Functional MTI	23176581
MIRT001167	hsa-miR-135a-5p	NR3C2	4306	Luciferase reporter assay//qRT-PCR	Functional MTI	19944075
MIRT733357	hsa-miR-135a-5p	PHLPP2	23035	Luciferase reporter assay//qRT-PCR//Western blot	Functional MTI	25888950
MIRT735031	hsa-miR-135a-5p	PPM1E	22843	Luciferase reporter assay	Functional MTI	27793001
MIRT734221	hsa-miR-135a-5p	PTK2	5747	ChIP-seq//Immunohistochemistry//Luciferase reporter assay//qRT-PCR//Western blot	Functional MTI	28415713
MIRT734044	hsa-miR-135a-5p	PTPRD	5789	Luciferase reporter assay//qRT-PCR	Functional MTI	28159835
MIRT735361	hsa-miR-135a-5p	RBAK	57786	ChIP-seq//Luciferase reporter assay//qRT-PCR//Western blot	Functional MTI	27323416
MIRT054402	hsa-miR-135a-5p	ROCK1	6093	Immunohistochemistry//Luciferase reporter assay//Western blot//qRT-PCR	Functional MTI	24465504
MIRT054402	hsa-miR-135a-5p	ROCK1	6093	Luciferase reporter assay//qRT-PCR//Western blot	Functional MTI	25065599
MIRT733322	hsa-miR-135a-5p	ROCK2	9475	Luciferase reporter assay//qRT-PCR//Western blot	Functional MTI	25065599
MIRT732537	hsa-miR-135a-5p	RUNX2	860	Luciferase reporter assay//qRT-PCR//Western blot	Functional MTI	25634212
MIRT438184	hsa-miR-135a-5p	SIAH1	6477	Luciferase reporter assay	Functional MTI	24503442
MIRT438132	hsa-miR-135a-5p	SLC6A4	6532	Luciferase reporter assay	Functional MTI	24952960
MIRT052972	hsa-miR-135a-5p	SMAD5	4090	Luciferase reporter assay//qRT-PCR//Western blot	Functional MTI	22139076
MIRT052972	hsa-miR-135a-5p	SMAD5	4090	Western blot	Functional MTI	27293991
MIRT052974	hsa-miR-135a-5p	STAT6	6778	Luciferase reporter assay//qRT-PCR//Western blot	Functional MTI	22139076
MIRT052974	hsa-miR-135a-5p	STAT6	6778	Western blot	Functional MTI	27293991
MIRT130082	hsa-miR-135a-5p	TXNIP	10628	Luciferase reporter assay	Functional MTI	26885264
MIRT054784	hsa-miR-135a-5p	VLDLR	7436	Luciferase reporter assay//qRT-PCR//Western blot	Functional MTI	24903309
MIRT733901	hsa-miR-135b-3p	CCL7	6354	qRT-PCR//Western blot	Functional MTI	27113293
MIRT054147	hsa-miR-135b-3p	LATS2	26524	Luciferase reporter assay//qRT-PCR//Western blot	Functional MTI	26934863
MIRT054147	hsa-miR-135b-3p	LATS2	26524	Immunofluorescence//Western blot	Functional MTI	26101704
MIRT733900	hsa-miR-135b-3p	STAT6	6778	qRT-PCR//Western blot	Functional MTI	27113293
MIRT438735	hsa-miR-135b-5p	ACVR1B	91	ChIP-seq//Luciferase reporter assay//qRT-PCR//Western blot	Functional MTI	24802670
MIRT001940	hsa-miR-135b-5p	APC	324	Luciferase reporter assay//qRT-PCR	Functional MTI	18632633
MIRT438736	hsa-miR-135b-5p	BMPR2	659	ChIP-seq//Luciferase reporter assay//qRT-PCR//Western blot	Functional MTI	24802670
MIRT007298	hsa-miR-135b-5p	CASR	846	Western blot	Functional MTI	23340180
MIRT007298	hsa-miR-135b-5p	CASR	846	Luciferase reporter assay	Functional MTI	25320245
MIRT731170	hsa-miR-135b-5p	EVI5	7813	Western blot//Luciferase reporter assay	Functional MTI	25537516
MIRT732296	hsa-miR-135b-5p	FOXO1	2308	Flow//Luciferase reporter assay//Western blot	Functional MTI	26617737
MIRT005440	hsa-miR-135b-5p	KLF4	9314	Luciferase reporter assay//Microarray//qRT-PCR	Functional MTI	20981674
MIRT437778	hsa-miR-135b-5p	LZTS1	11178	Immunohistochemistry//Luciferase reporter assay//qRT-PCR//Western blot	Functional MTI	23695671
MIRT005442	hsa-miR-135b-5p	MAFB	9935	Luciferase reporter assay//Microarray//qRT-PCR	Functional MTI	20981674
MIRT735346	hsa-miR-135b-5p	MEF2C	4208	Luciferase reporter assay//qRT-PCR	Functional MTI	26184978
MIRT437876	hsa-miR-135b-5p	MID1	4281	Luciferase reporter assay//Western blot	Functional MTI	23623609
MIRT437877	hsa-miR-135b-5p	MTCH2	23788	Luciferase reporter assay//Western blot	Functional MTI	23623609
MIRT733057	hsa-miR-135b-5p	PPM1E	22843	qRT-PCR//Western blot	Functional MTI	27661114
MIRT733057	hsa-miR-135b-5p	PPM1E	22843	qRT-PCR//Western blot	Functional MTI	28423719
MIRT053099	hsa-miR-135b-5p	PPP2R5C	5527	Luciferase reporter assay//qRT-PCR//Western blot	Functional MTI	23594704
MIRT731169	hsa-miR-135b-5p	RECK	8434	Western blot//Luciferase reporter assay	Functional MTI	25537516
MIRT054461	hsa-miR-135b-5p	SMAD5	4090	Luciferase reporter assay//Microarray//qRT-PCR//Western blot	Functional MTI	24223191
MIRT054461	hsa-miR-135b-5p	SMAD5	4090	ChIP-seq//Luciferase reporter assay//qRT-PCR//Western blot	Functional MTI	24802670
MIRT731369	hsa-miR-135b-5p	STAT6	6778	Luciferase reporter assay	Functional MTI	26870245
MIRT438737	hsa-miR-135b-5p	TGFBR1	7046	ChIP-seq//Luciferase reporter assay//qRT-PCR//Western blot	Functional MTI	24802670
MIRT734929	hsa-miR-135b-5p	THBS2	7058	Luciferase reporter assay	Functional MTI	27157622
MIRT731933	hsa-miR-136-3p	NOTCH3	4854	Luciferase reporter assay//qRT-PCR	Functional MTI	27887917
MIRT006868	hsa-miR-136-5p	BCL2	596	Luciferase reporter assay	Functional MTI	22967897
MIRT734880	hsa-miR-136-5p	IL6	3569	Immunofluorescence//Luciferase reporter assay//qRT-PCR//Western blot	Functional MTI	26450567
MIRT006867	hsa-miR-136-5p	MTDH	92140	Luciferase reporter assay	Functional MTI	22967897
MIRT006867	hsa-miR-136-5p	MTDH	92140	Luciferase reporter assay//qRT-PCR//Western blot	Functional MTI	25266957
MIRT734470	hsa-miR-136-5p	RASAL2	9462	Luciferase reporter assay//qRT-PCR//Western blot	Functional MTI	27108696
MIRT437424	hsa-miR-137	AKT2	208	Immunohistochemistry//Luciferase reporter assay//qRT-PCR//Western blot	Functional MTI	26102366
MIRT437424	hsa-miR-137	AKT2	208	Luciferase reporter assay//qRT-PCR//Western blot	Functional MTI	24465609
MIRT732128	hsa-miR-137	BMP7	655	Luciferase reporter assay//Western blot	Functional MTI	26617798
MIRT054568	hsa-miR-137	BNIP3L	665	Immunofluorescence//Immunohistochemistry//Luciferase reporter assay//qRT-PCR//Western blot	Functional MTI	24573672
MIRT735340	hsa-miR-137	CALN1	83698	Luciferase reporter assay//qRT-PCR	Functional MTI	26163462
MIRT005485	hsa-miR-137	CDC42	998	Luciferase reporter assay//Western blot//Reporter assay;Other	Functional MTI	20473940
MIRT005485	hsa-miR-137	CDC42	998	Luciferase reporter assay//qRT-PCR//Western blot	Functional MTI	21221794
MIRT005485	hsa-miR-137	CDC42	998	Luciferase reporter assay	Functional MTI	23178712
MIRT005485	hsa-miR-137	CDC42	998	Luciferase reporter assay//qRT-PCR//Western blot	Functional MTI	24465609
MIRT002490	hsa-miR-137	CDK6	1021	Luciferase reporter assay//qRT-PCR//Western blot	Functional MTI	18381414
MIRT002490	hsa-miR-137	CDK6	1021	Luciferase reporter assay	Functional MTI	18577219
MIRT002490	hsa-miR-137	CDK6	1021	Western blot	Functional MTI	20682795
MIRT002490	hsa-miR-137	CDK6	1021	Luciferase reporter assay//qRT-PCR//Western blot	Functional MTI	21051724
MIRT002490	hsa-miR-137	CDK6	1021	Luciferase reporter assay	Functional MTI	23178712
MIRT002490	hsa-miR-137	CDK6	1021	Luciferase reporter assay//qRT-PCR//Western blot	Functional MTI	25342326
MIRT002490	hsa-miR-137	CDK6	1021	Luciferase reporter assay//qRT-PCR//Western blot	Functional MTI	24465609
MIRT437978	hsa-miR-137	COX2	4513	FACS//Immunohistochemistry//Luciferase reporter assay//qRT-PCR//Western blot	Functional MTI	25064845
MIRT007252	hsa-miR-137	CSE1L	1434	Luciferase reporter assay//Western blot	Functional MTI	23252729
MIRT005605	hsa-miR-137	CTBP1	1487	Luciferase reporter assay//qRT-PCR//Western blot//Reporter assay;Other	Functional MTI	21278922
MIRT731305	hsa-miR-137	CUL4A	8451	Luciferase reporter assay//Immunofluorescence//Immunohistochemistry//Immunoprecipitaion//qRT-PCR//Western blot	Functional MTI	26840256
MIRT734562	hsa-miR-137	CXCL12	6387	Luciferase reporter assay//qRT-PCR//Western blot	Functional MTI	26847706
MIRT734863	hsa-miR-137	DCLK1	9201	Luciferase reporter assay//Western blot	Functional MTI	26747706
MIRT002489	hsa-miR-137	E2F6	1876	Luciferase reporter assay//qRT-PCR//Western blot	Non-Functional MTI	18381414
MIRT735250	hsa-miR-137	EGFR	1956	Luciferase reporter assay//Western blot	Functional MTI	28386374
MIRT006957	hsa-miR-137	ESRRA	2101	Luciferase reporter assay	Functional MTI	22723937
MIRT733206	hsa-miR-137	EZH2	2146	LC-MS/MS//Luciferase reporter assay//qRT-PCR//Western blot	Functional MTI	25505154
MIRT733206	hsa-miR-137	EZH2	2146	Immunohistochemistry//Luciferase reporter assay//qRT-PCR//Western blot	Functional MTI	25939439
MIRT437385	hsa-miR-137	FMNL2	114793	Luciferase reporter assay	Functional MTI	23201162
MIRT054547	hsa-miR-137	FUNDC1	139341	Immunofluorescence//Immunohistochemistry//Luciferase reporter assay//qRT-PCR//Western blot	Functional MTI	24573672
MIRT053056	hsa-miR-137	GLIPR1	11010	Luciferase reporter assay//qRT-PCR//Western blot	Functional MTI	23714687
MIRT004579	hsa-miR-137	KDM1A	23028	Luciferase reporter assay//Microarray//qRT-PCR//Western blot	Functional MTI	20682795
MIRT004579	hsa-miR-137	KDM1A	23028	Luciferase reporter assay	Functional MTI	23400681
MIRT004579	hsa-miR-137	KDM1A	23028	Luciferase reporter assay	Functional MTI	24084696
MIRT735348	hsa-miR-137	KDM2A	22992	Luciferase reporter assay//qRT-PCR//Western blot	Functional MTI	26461474
MIRT735349	hsa-miR-137	KDM4A	9682	Luciferase reporter assay//qRT-PCR//Western blot	Functional MTI	26461474
MIRT734611	hsa-miR-137	KDM5B	10765	Luciferase reporter assay//qRT-PCR//Western blot	Functional MTI	26621457
MIRT734611	hsa-miR-137	KDM5B	10765	Luciferase reporter assay//qRT-PCR//Western blot	Functional MTI	26461474
MIRT735350	hsa-miR-137	KDM7A	80853	Luciferase reporter assay//qRT-PCR//Western blot	Functional MTI	26461474
MIRT437423	hsa-miR-137	KIT	3815	Luciferase reporter assay//qRT-PCR//Western blot	Functional MTI	24465609
MIRT733289	hsa-miR-137	KLF12	11278	Luciferase reporter assay//qRT-PCR//Western blot	Functional MTI	27468717
MIRT438288	hsa-miR-137	KLF4	9314	Luciferase reporter assay	Functional MTI	24084696
MIRT735351	hsa-miR-137	MED1	5469	Luciferase reporter assay//qRT-PCR//Western blot	Functional MTI	26461474
MIRT053225	hsa-miR-137	MET	4233	Luciferase reporter assay//qRT-PCR//Western blot	Functional MTI	23151846
MIRT005883	hsa-miR-137	MITF	4286	Luciferase reporter assay//qRT-PCR//Western blot	Functional MTI	21051724
MIRT733355	hsa-miR-137	MSI1	4440	Immunoblot//Luciferase reporter assay	Functional MTI	25940441
MIRT438537	hsa-miR-137	MTDH	92140	Luciferase reporter assay	Functional MTI	24144591
MIRT733290	hsa-miR-137	MYO1C	4641	Luciferase reporter assay//qRT-PCR//Western blot	Functional MTI	27468717
MIRT004004	hsa-miR-137	NCOA2	10499	Luciferase reporter assay//qRT-PCR//Western blot	Non-Functional MTI	18381414
MIRT153687	hsa-miR-137	NCOA3	8202	Immunoblot//Luciferase reporter assay//qRT-PCR	Functional MTI	26066330
MIRT438757	hsa-miR-137	Nr1i3	12355	qRT-PCR//Western blot	Functional MTI	24792516
MIRT735352	hsa-miR-137	PAK2	5062	Luciferase reporter assay//qRT-PCR//Western blot	Functional MTI	26186482
MIRT735470	hsa-miR-137	PRKAA1	5562	Luciferase reporter assay//qRT-PCR//Western blot	Functional MTI	27497953
MIRT006329	hsa-miR-137	PTGS2	5743	Luciferase reporter assay//Western blot	Functional MTI	22406049
MIRT007346	hsa-miR-137	PXN	5829	Luciferase reporter assay//qRT-PCR//Western blot	Functional MTI	23275153
MIRT734878	hsa-miR-137	RASGRF1	5923	Luciferase reporter assay//qRT-PCR//Western blot	Functional MTI	26440052
MIRT437406	hsa-miR-137	RORA	6095	Luciferase reporter assay	Functional MTI	24500708
MIRT437804	hsa-miR-137	SERPINA3	12	Luciferase reporter assay	Functional MTI	23640964
MIRT734841	hsa-miR-137	SLC6A3	6531	GFP reporter assay//Luciferase reporter assay//qRT-PCR//Western blot	Functional MTI	27628529
MIRT735500	hsa-miR-137	SP1	6667	Luciferase reporter assay//Western blot	Functional MTI	26832795
MIRT438287	hsa-miR-137	TBX3	6926	Luciferase reporter assay	Functional MTI	24084696
MIRT437425	hsa-miR-137	TGFB2	7042	Luciferase reporter assay//qRT-PCR//Western blot	Functional MTI	24465609
MIRT438078	hsa-miR-137	TRIM13	10206	Luciferase reporter assay//qRT-PCR//Western blot//microarray	Functional MTI	23934188
MIRT007092	hsa-miR-137	YBX1	4904	Luciferase reporter assay	Functional MTI	23178914
MIRT007092	hsa-miR-137	YBX1	4904	Luciferase reporter assay//qRT-PCR//Western blot	Functional MTI	23151846
MIRT007092	hsa-miR-137	YBX1	4904	Luciferase reporter assay//qRT-PCR//Western blot	Functional MTI	24465609
MIRT007068	hsa-miR-137	ZNF804A	91752	Luciferase reporter assay	Functional MTI	22883350
MIRT733856	hsa-miR-138-1-3p	HIF1A	3091	qRT-PCR//Western blot	Functional MTI	27284341
MIRT733275	hsa-miR-138-1-3p	PDK1	5163	Luciferase reporter assay//qRT-PCR//Western blot	Functional MTI	26084420
MIRT735514	hsa-miR-138-1-3p	ZEB2	9839	Luciferase reporter assay//qRT-PCR//Western blot	Functional MTI	26646296
MIRT054578	hsa-miR-138-5p	ADGRA2	25960	Immunohistochemistry//Luciferase reporter assay//Microarray//qRT-PCR//Western blot	Functional MTI	24582749
MIRT732839	hsa-miR-138-5p	AKT1	207	Immunohistochemistry//Luciferase reporter assay//Western blot	Functional MTI	28122142
MIRT000493	hsa-miR-138-5p	ARHGEF3	50650	qRT-PCR//Luciferase reporter assay//Western blot	Non-Functional MTI	20232393
MIRT735301	hsa-miR-138-5p	BAG1	573	Luciferase reporter assay//qRT-PCR//Western blot	Functional MTI	25962180
MIRT731890	hsa-miR-138-5p	BCL11A	53335	Luciferase reporter assay//Next Generation Sequencing (NGS)//qRT-PCR//RNA-binding protein immunoprecipitation//Western blot	Functional MTI	28303002
MIRT006865	hsa-miR-138-5p	BLCAP	10904	Luciferase reporter assay//Microarray	Functional MTI	22921398
MIRT006864	hsa-miR-138-5p	CASP3	836	Luciferase reporter assay	Functional MTI	22921398
MIRT053080	hsa-miR-138-5p	CCND1	595	Immunohistochemistry//Luciferase reporter assay//Microarray//qRT-PCR//Western blot	Functional MTI	22739938
MIRT006299	hsa-miR-138-5p	CCND3	896	Luciferase reporter assay//qRT-PCR//Western blot	Functional MTI	22362728
MIRT006299	hsa-miR-138-5p	CCND3	896	Immunoblot//Luciferase reporter assay//qRT-PCR	Functional MTI	23208504
MIRT006299	hsa-miR-138-5p	CCND3	896	Western blot	Functional MTI	26823826
MIRT732233	hsa-miR-138-5p	CD274	29126	Luciferase reporter assay//Western blot	Functional MTI	27248318
MIRT021686	hsa-miR-138-5p	CDH1	999	Western blot	Functional MTI	21770894
MIRT735065	hsa-miR-138-5p	CYTOR	112597	Immunofluorescence//Luciferase reporter assay//qRT-PCR//Western blot	Functional MTI	28077595
MIRT021689	hsa-miR-138-5p	EED	8726	Western blot;qRT-PCR	Non-Functional MTI	21770894
MIRT005487	hsa-miR-138-5p	EID1	23741	Luciferase reporter assay//qRT-PCR//Western blot//Quantitative proteomic approach	Functional MTI	20486779
MIRT363746	hsa-miR-138-5p	EIF4EBP1	1978	Luciferase reporter assay	Functional MTI	26891291
MIRT363746	hsa-miR-138-5p	EIF4EBP1	1978	Luciferase reporter assay//qRT-PCR	Functional MTI	28075468
MIRT007300	hsa-miR-138-5p	EZH2	2146	Luciferase reporter assay//qRT-PCR//Western blot	Functional MTI	23343715
MIRT007300	hsa-miR-138-5p	EZH2	2146	Reporter assay;Western blot;qRT-PCR;Other	Functional MTI	21770894
MIRT007300	hsa-miR-138-5p	EZH2	2146	Immunohistochemistry//Luciferase reporter assay//qRT-PCR//Western blot	Functional MTI	23707559
MIRT007300	hsa-miR-138-5p	EZH2	2146	ELISA//Immunoblot//Luciferase reporter assay	Functional MTI	25339353
MIRT007300	hsa-miR-138-5p	EZH2	2146	//qRT-PCR//Western blot	Functional MTI	27019355
MIRT007300	hsa-miR-138-5p	EZH2	2146	Luciferase reporter assay//Microarray//qRT-PCR//Western blot	Functional MTI	27266699
MIRT507277	hsa-miR-138-5p	FERMT2	10979	Luciferase reporter assay//qRT-PCR//Western blot	Functional MTI	26474967
MIRT006142	hsa-miR-138-5p	FOSL1	8061	Luciferase reporter assay//Western blot	Functional MTI	21969367
MIRT731845	hsa-miR-138-5p	FOXC1	2296	Luciferase reporter assay//qRT-PCR//Western blot	Functional MTI	27799147
MIRT006020	hsa-miR-138-5p	GNAI2	2771	Microarray//qRT-PCR//Western blot	Functional MTI	21079996
MIRT006493	hsa-miR-138-5p	H2AFX	3014	Luciferase reporter assay//Western blot	Functional MTI	21693595
MIRT006744	hsa-miR-138-5p	HIF1A	3091	Luciferase reporter assay	Functional MTI	21875287
MIRT006744	hsa-miR-138-5p	HIF1A	3091	Luciferase reporter assay	Functional MTI	23389731
MIRT005691	hsa-miR-138-5p	IGF1R	3480	Luciferase reporter assay	Non-Functional MTI	20819078
MIRT734612	hsa-miR-138-5p	KDM5C	8242	Luciferase reporter assay//qRT-PCR//Western blot	Functional MTI	26621457
MIRT438755	hsa-miR-138-5p	LCN2	3934	Luciferase reporter assay//qRT-PCR//Western blot	Functional MTI	23300839
MIRT438462	hsa-miR-138-5p	MAP3K11	4296	Luciferase reporter assay	Functional MTI	24211202
MIRT006866	hsa-miR-138-5p	MXD1	4084	Luciferase reporter assay//Microarray	Functional MTI	22921398
MIRT732565	hsa-miR-138-5p	NFKB1	4790	Western blot	Functional MTI	26823826
MIRT006388	hsa-miR-138-5p	PTK2	5747	Luciferase reporter assay//Western blot	Functional MTI	21444814
MIRT045829	hsa-miR-138-5p	RARA	5914	Luciferase reporter assay//Western blot	Functional MTI	25680531
MIRT007273	hsa-miR-138-5p	RELN	5649	Luciferase reporter assay	Functional MTI	23438760
MIRT000495	hsa-miR-138-5p	RHOC	389	qRT-PCR//Luciferase reporter assay//Western blot//Reporter assay	Functional MTI	20232393
MIRT000495	hsa-miR-138-5p	RHOC	389	Luciferase reporter assay	Functional MTI	23007504
MIRT054682	hsa-miR-138-5p	RMND5A	64795	Immunofluorescence//Immunoprecipitaion//Luciferase reporter assay//Microarray//qRT-PCR//Western blot	Functional MTI	24057215
MIRT000494	hsa-miR-138-5p	ROCK2	9475	qRT-PCR//Luciferase reporter assay//Western blot//Reporter assay;Other	Functional MTI	20232393
MIRT052908	hsa-miR-138-5p	S100A1	6271	Immunoblot//Luciferase reporter assay	Functional MTI	24244340
MIRT053168	hsa-miR-138-5p	SENP1	29843	Luciferase reporter assay//qRT-PCR//Western blot	Functional MTI	24691972
MIRT006271	hsa-miR-138-5p	SIRT1	23411	Luciferase reporter assay	Functional MTI	22228303
MIRT006271	hsa-miR-138-5p	SIRT1	23411	In situ hybridization//Luciferase reporter assay//Western blot	Functional MTI	28052003
MIRT006271	hsa-miR-138-5p	SIRT1	23411	Luciferase reporter assay//Western blot	Functional MTI	28236278
MIRT006271	hsa-miR-138-5p	SIRT1	23411	Luciferase reporter assay//qRT-PCR//Western blot	Functional MTI	27207584
MIRT000797	hsa-miR-138-5p	SLC45A3	85414	Western blot//Luciferase reporter assay//Reporter assay;Other	Non-Functional MTI	18193184
MIRT021687	hsa-miR-138-5p	SNAI2	6591	Western blot;qRT-PCR	Functional MTI	21770894
MIRT007335	hsa-miR-138-5p	SOX4	6659	Luciferase reporter assay	Functional MTI	23389731
MIRT733885	hsa-miR-138-5p	SOX9	6662	Mass spectrometry//qRT-PCR//Western blot	Functional MTI	27347323
MIRT021690	hsa-miR-138-5p	SUZ12	23512	Western blot;qRT-PCR	Functional MTI	21770894
MIRT003991	hsa-miR-138-5p	TERT	7015	qRT-PCR//Luciferase reporter assay//Western blot//Reporter assay;Other	Functional MTI	18201269
MIRT438201	hsa-miR-138-5p	TWIST2	117581	Luciferase reporter assay	Functional MTI	24171926
MIRT021692	hsa-miR-138-5p	VIM	7431	Reporter assay;Western blot;qRT-PCR;Other	Functional MTI	21770894
MIRT021692	hsa-miR-138-5p	VIM	7431	qRT-PCR//Western blot	Functional MTI	22766839
MIRT021692	hsa-miR-138-5p	VIM	7431	Luciferase reporter assay//qRT-PCR//Western blot	Functional MTI	26796277
MIRT734731	hsa-miR-138-5p	YAP1	10413	Luciferase reporter assay//qRT-PCR//Western blot	Functional MTI	26239136
MIRT021691	hsa-miR-138-5p	ZEB2	9839	Reporter assay;qRT-PCR	Functional MTI	21770894
MIRT734408	hsa-miR-139-3p	ELAVL1	1994	Luciferase reporter assay	Functional MTI	25778535
MIRT734663	hsa-miR-139-3p	MMP11	4320	Luciferase reporter assay//Microarray//qRT-PCR//Western blot	Functional MTI	27355528
MIRT733012	hsa-miR-139-3p	NOB1	28987	Luciferase reporter assay//qRT-PCR//Western blot	Functional MTI	27505862
MIRT731629	hsa-miR-139-5p	ACTC1	70	Luciferase reporter assay	Functional MTI	27139165
MIRT731784	hsa-miR-139-5p	ADGRL4	64123	Luciferase reporter assay//Western blot	Functional MTI	26449464
MIRT732232	hsa-miR-139-5p	BCL2	596	Luciferase reporter assay//qRT-PCR//Western blot	Functional MTI	27244080
MIRT054160	hsa-miR-139-5p	CXCR4	7852	ChIP-seq//Flow//Immunohistochemistry//In situ hybridization//Luciferase reporter assay//Microarray//Northern blot//qRT-PCR//Western blot	Functional MTI	21925125
MIRT054160	hsa-miR-139-5p	CXCR4	7852	Immunohistochemistry//In situ hybridization//Luciferase reporter assay//qRT-PCR//Western blot	Functional MTI	24318902
MIRT438212	hsa-miR-139-5p	FAM162A	26355	Luciferase reporter assay	Functional MTI	24333693
MIRT006976	hsa-miR-139-5p	FOS	2353	qRT-PCR//Western blot	Functional MTI	23001723
MIRT006976	hsa-miR-139-5p	FOS	2353	qRT-PCR//Western blot	Functional MTI	27668889
[truncated: 9,178 more rows]
