# Supplementary material for: miRNA-Coordinated Schizophrenia Risk Network Cross-Talk With Cardiovascular Repair and Opposed Gliomagenesis
Source: Front Genet. 2020 Mar 4;11:149. doi: 10.3389/fgene.2020.00149 (PMC7064629; doi:10.3389/fgene.2020.00149)
Supplement: Supplementary Table S1 — miRNA-target gene pairs retrieved from MiRTarBase. [file DataSheet_1.zip › Supplementary/Supplementary Table S2. Enrichment of miRNA Target Set in PGC2.xlsx]

## Sheet: Sheet1
miRNA	nGenes	Beta	STD	SE	P	FDR
hsa-miR-208b-3p	4	3.8	0.0555	0.607	2.0401e-10	1.1e-07
hsa-miR-494-5p	3	2.53	0.0321	0.708	0.00017165	0.031
hsa-miR-208a-3p	8	1.43	0.0296	0.4	0.00017492	0.031
hsa-miR-146b-5p	17	0.886	0.0267	0.275	0.0006524	0.088
hsa-miR-599	2	2.73	0.0282	0.881	0.00098067	0.106
hsa-miR-4782-3p	3	2.13	0.0269	0.812	0.0044017	0.364
hsa-miR-466	2	2.68	0.0277	1.05	0.0053684	0.364
hsa-miR-21-5p	131	0.233	0.0194	0.0923	0.0058887	0.364
hsa-miR-126-3p	43	0.389	0.0186	0.155	0.0060819	0.364
hsa-miR-29c-5p	4	1.32	0.0193	0.541	0.0072995	0.369
hsa-miR-33a-5p	31	0.425	0.0173	0.179	0.0086762	0.369
hsa-miR-153-5p	4	1.41	0.0206	0.592	0.0087002	0.369
hsa-miR-10a-5p	20	0.574	0.0188	0.242	0.0088996	0.369
hsa-miR-1-5p	11	0.821	0.0199	0.356	0.010662	0.404
hsa-miR-122-5p	69	0.279	0.0169	0.122	0.011238	0.404
hsa-miR-151a-3p	5	1.24	0.0202	0.551	0.012427	0.419
hsa-miR-633	2	1.17	0.0121	0.543	0.015731	0.499
hsa-miR-452-5p	7	0.751	0.0145	0.366	0.020176	0.564
hsa-miR-33b-5p	13	0.617	0.0163	0.301	0.020216	0.564
hsa-miR-320b	3	1.34	0.0169	0.661	0.021433	0.564
hsa-miR-33b-3p	3	1.1	0.0139	0.544	0.021992	0.564
hsa-miR-491-3p	3	1.16	0.0147	0.595	0.02558	0.583
hsa-miR-944	4	1.2	0.0175	0.619	0.026779	0.583
hsa-miR-488-3p	5	0.992	0.0162	0.519	0.02807	0.583
hsa-miR-376a-5p	9	0.619	0.0136	0.326	0.028962	0.583
hsa-miR-338-5p	7	0.835	0.0161	0.441	0.029088	0.583
hsa-miR-330-5p	5	1	0.0164	0.535	0.030274	0.583
hsa-miR-545-3p	3	1.05	0.0133	0.559	0.030419	0.583
hsa-miR-198	10	0.647	0.0149	0.354	0.033861	0.583
hsa-miR-182-5p	52	0.289	0.0152	0.158	0.033862	0.583
hsa-miR-371a-5p	2	1.55	0.016	0.849	0.03426	0.583
hsa-miR-638	10	0.588	0.0136	0.324	0.034594	0.583
hsa-miR-1284	2	1.06	0.0109	0.588	0.03622	0.592
hsa-miR-644a	3	0.99	0.0125	0.568	0.040728	0.642
hsa-miR-214-3p	44	0.27	0.0131	0.157	0.042825	0.642
hsa-miR-25-5p	3	1.22	0.0155	0.711	0.042868	0.642
hsa-miR-181b-3p	2	1.41	0.0145	0.828	0.044869	0.654
hsa-miR-1-3p	81	0.199	0.0131	0.119	0.047519	0.662
hsa-miR-28-5p	14	0.381	0.0104	0.23	0.048811	0.662
hsa-miR-302d-3p	15	0.451	0.0127	0.274	0.05021	0.662
hsa-miR-154-5p	7	0.544	0.0105	0.332	0.05038	0.662
hsa-miR-204-5p	59	0.223	0.0125	0.137	0.051877	0.663
hsa-miR-887-3p	3	1.05	0.0133	0.651	0.052854	0.663
hsa-miR-495-3p	17	0.384	0.0116	0.243	0.056933	0.696
hsa-miR-708-3p	4	0.597	0.00873	0.385	0.060635	0.696
hsa-miR-145-3p	4	0.953	0.0139	0.615	0.060682	0.696
hsa-miR-211-3p	2	1.35	0.014	0.88	0.061862	0.696
hsa-miR-361-5p	5	0.71	0.0116	0.462	0.062213	0.696
hsa-miR-181a-5p	72	0.186	0.0115	0.123	0.064529	0.696
hsa-miR-718	3	1.04	0.0132	0.69	0.066074	0.696
hsa-miR-205-5p	47	0.216	0.0108	0.144	0.067012	0.696
hsa-miR-663b	2	1.56	0.0161	1.04	0.067186	0.696
hsa-miR-487b-3p	8	0.555	0.0115	0.376	0.069972	0.712
hsa-miR-448	9	0.6	0.0131	0.412	0.072646	0.716
hsa-miR-137	48	0.209	0.0106	0.144	0.073027	0.716
hsa-miR-372-3p	20	0.357	0.0117	0.248	0.075532	0.727
hsa-miR-149-3p	6	0.55	0.00984	0.395	0.082079	0.776
hsa-miR-592	3	0.987	0.0125	0.717	0.084314	0.778
hsa-miR-34a-5p	125	0.127	0.0103	0.0926	0.085122	0.778
hsa-miR-138-1-3p	3	0.975	0.0123	0.719	0.087631	0.78
hsa-miR-204-3p	4	0.855	0.0125	0.637	0.089679	0.78
hsa-miR-101-3p	53	0.192	0.0102	0.143	0.090102	0.78
hsa-miR-376a-3p	12	0.396	0.01	0.3	0.093396	0.78
hsa-miR-138-5p	45	0.198	0.0097	0.15	0.093571	0.78
hsa-miR-20a-5p	70	0.164	0.01	0.126	0.095403	0.78
hsa-miR-339-5p	5	0.564	0.00921	0.431	0.095573	0.78
hsa-miR-133a-5p	5	0.671	0.011	0.518	0.097736	0.78
hsa-miR-369-5p	3	0.831	0.0105	0.649	0.099981	0.78
hsa-miR-543	9	0.381	0.00834	0.298	0.10091	0.78
hsa-let-7e-3p	3	0.726	0.00919	0.57	0.10131	0.78
hsa-miR-31-5p	63	0.173	0.01	0.137	0.10298	0.782
hsa-miR-378a-5p	3	0.592	0.0075	0.476	0.10671	0.783
hsa-miR-610	3	0.589	0.00745	0.478	0.10911	0.783
hsa-miR-449c-5p	2	1.05	0.0108	0.857	0.11051	0.783
hsa-miR-449a	31	0.223	0.00907	0.183	0.11103	0.783
hsa-miR-15a-5p	45	0.191	0.00935	0.157	0.11157	0.783
hsa-miR-873-5p	3	0.681	0.00861	0.559	0.1118	0.783
hsa-miR-455-5p	3	0.735	0.0093	0.609	0.11388	0.787
hsa-miR-34b-3p	25	0.269	0.00982	0.23	0.1209	0.808
hsa-miR-210-5p	2	0.73	0.00754	0.626	0.12186	0.808
hsa-miR-450a-5p	2	0.621	0.00641	0.539	0.12486	0.808
hsa-miR-217	18	0.289	0.00895	0.253	0.12649	0.808
hsa-miR-411-5p	2	0.885	0.00915	0.777	0.12729	0.808
hsa-miR-136-5p	4	0.704	0.0103	0.622	0.12892	0.808
hsa-miR-296-5p	18	0.249	0.00773	0.223	0.13167	0.808
hsa-miR-15a-3p	4	0.673	0.00983	0.603	0.13212	0.808
hsa-miR-432-5p	4	0.634	0.00926	0.571	0.13337	0.808
hsa-miR-374b-5p	4	0.526	0.00769	0.475	0.1339	0.808
hsa-miR-503-5p	28	0.22	0.00849	0.199	0.13501	0.808
hsa-miR-153-3p	16	0.301	0.00881	0.277	0.1386	0.808
hsa-miR-485-3p	6	0.45	0.00805	0.417	0.14058	0.808
hsa-miR-222-5p	2	0.632	0.00653	0.589	0.14175	0.808
hsa-miR-30b-5p	27	0.203	0.0077	0.191	0.14432	0.808
hsa-miR-19a-3p	55	0.154	0.00835	0.146	0.14517	0.808
hsa-miR-517a-3p	2	0.899	0.00929	0.852	0.14574	0.808
hsa-miR-186-5p	18	0.272	0.00842	0.258	0.14613	0.808
hsa-miR-155-5p	221	0.0759	0.0082	0.0722	0.14638	0.808
hsa-miR-494-3p	32	0.19	0.00785	0.182	0.14829	0.808
hsa-miR-32-5p	16	0.312	0.00912	0.299	0.14849	0.808
hsa-miR-519d-3p	10	0.364	0.0084	0.355	0.15297	0.82
hsa-miR-659-3p	2	0.645	0.00666	0.632	0.15366	0.82
hsa-miR-1181	2	0.804	0.00831	0.797	0.15653	0.827
hsa-miR-331-3p	7	0.363	0.00701	0.366	0.16113	0.835
hsa-miR-506-3p	21	0.241	0.00805	0.245	0.16347	0.835
hsa-miR-561-3p	2	0.857	0.00885	0.881	0.16536	0.835
hsa-miR-329-3p	8	0.295	0.00609	0.304	0.16596	0.835
hsa-miR-125b-1-3p	9	0.323	0.00707	0.336	0.16854	0.835
hsa-miR-30b-3p	3	0.586	0.00742	0.611	0.16857	0.835
hsa-miR-96-3p	3	0.632	0.008	0.659	0.16876	0.835
hsa-miR-631	3	0.406	0.00514	0.432	0.17321	0.841
hsa-miR-454-3p	2	0.573	0.00592	0.611	0.17446	0.841
hsa-miR-202-3p	9	0.38	0.00833	0.406	0.17478	0.841
hsa-miR-513b-5p	4	0.41	0.00599	0.442	0.17708	0.845
hsa-miR-550a-3p	2	0.617	0.00638	0.677	0.18101	0.853
hsa-let-7c-5p	28	0.178	0.00689	0.196	0.18202	0.853
hsa-miR-362-5p	2	0.709	0.00733	0.793	0.18569	0.863
hsa-miR-345-5p	3	0.614	0.00778	0.715	0.1952	0.895
hsa-miR-9-3p	20	0.212	0.00692	0.249	0.19724	0.895
hsa-miR-489-3p	7	0.329	0.00636	0.395	0.20251	0.895
hsa-miR-330-3p	11	0.253	0.00613	0.309	0.20649	0.895
hsa-miR-125b-5p	117	0.0757	0.00597	0.0931	0.20804	0.895
hsa-miR-125a-5p	50	0.115	0.00595	0.143	0.2095	0.895
hsa-miR-23b-3p	31	0.14	0.0057	0.175	0.21068	0.895
hsa-miR-16-5p	66	0.0992	0.00588	0.125	0.21364	0.895
hsa-miR-302b-3p	15	0.202	0.00573	0.255	0.21411	0.895
hsa-miR-449b-5p	9	0.227	0.00498	0.288	0.2154	0.895
hsa-miR-93-5p	31	0.165	0.00671	0.213	0.21923	0.895
hsa-miR-513a-3p	2	0.418	0.00432	0.55	0.22355	0.895
hsa-miR-128b	4	0.446	0.00652	0.588	0.22398	0.895
hsa-miR-5582-5p	3	0.36	0.00455	0.474	0.22416	0.895
hsa-miR-129-5p	28	0.143	0.00553	0.19	0.22528	0.895
hsa-miR-27a-3p	63	0.1	0.00579	0.133	0.22585	0.895
hsa-miR-518c-3p	3	0.403	0.0051	0.541	0.22796	0.895
hsa-miR-1250-3p	2	0.799	0.00826	1.07	0.22868	0.895
hsa-miR-126-5p	10	0.257	0.00593	0.348	0.23043	0.895
hsa-miR-605-5p	4	0.333	0.00486	0.455	0.23245	0.895
hsa-miR-451a	22	0.158	0.00542	0.219	0.23517	0.895
hsa-miR-373-3p	25	0.137	0.00501	0.19	0.23538	0.895
hsa-miR-320c	7	0.329	0.00635	0.458	0.23672	0.895
hsa-miR-3127-5p	4	0.295	0.00431	0.412	0.23702	0.895
hsa-miR-513c-5p	3	0.338	0.00428	0.473	0.23711	0.895
hsa-miR-27a-5p	8	0.266	0.00551	0.379	0.24105	0.895
hsa-miR-1908-5p	4	0.306	0.00447	0.438	0.2427	0.895
hsa-miR-215-5p	12	0.221	0.00561	0.325	0.24799	0.895
hsa-miR-149-5p	14	0.18	0.00493	0.268	0.25012	0.895
hsa-miR-548c-3p	2	0.496	0.00513	0.748	0.25358	0.895
hsa-miR-758-3p	2	0.582	0.00602	0.879	0.25381	0.895
hsa-miR-513a-5p	4	0.292	0.00426	0.442	0.25447	0.895
hsa-miR-664a-3p	2	0.467	0.00482	0.708	0.25483	0.895
hsa-miR-423-5p	2	0.437	0.00451	0.664	0.25544	0.895
hsa-miR-99a-5p	15	0.193	0.00546	0.302	0.26105	0.895
hsa-miR-103a-3p	29	0.134	0.00526	0.21	0.26261	0.895
hsa-miR-210-3p	51	0.094	0.0049	0.148	0.26306	0.895
hsa-miR-519c-3p	6	0.242	0.00432	0.392	0.26883	0.895
hsa-miR-127-5p	2	0.376	0.00388	0.611	0.26931	0.895
hsa-miR-504-5p	5	0.298	0.00488	0.49	0.27108	0.895
hsa-miR-886-3p	4	0.289	0.00423	0.478	0.27252	0.895
hsa-miR-765	5	0.302	0.00493	0.506	0.2754	0.895
hsa-miR-132-3p	32	0.105	0.00432	0.176	0.27627	0.895
hsa-miR-203a-3p	60	0.08	0.00452	0.137	0.27948	0.895
hsa-miR-485-5p	7	0.224	0.00432	0.384	0.28007	0.895
hsa-miR-486-3p	6	0.219	0.00392	0.379	0.28158	0.895
hsa-miR-205-3p	3	0.378	0.00479	0.655	0.28165	0.895
hsa-miR-539-5p	6	0.218	0.0039	0.379	0.28279	0.895
hsa-miR-148a-3p	41	0.1	0.00469	0.178	0.28614	0.895
hsa-miR-181d-5p	5	0.239	0.00391	0.431	0.28926	0.895
hsa-miR-522-3p	4	0.283	0.00414	0.511	0.28974	0.895
hsa-miR-365a-3p	10	0.151	0.00349	0.274	0.29028	0.895
hsa-miR-29a-3p	105	0.0566	0.00422	0.103	0.29121	0.895
hsa-miR-106b-3p	2	0.469	0.00484	0.864	0.29369	0.895
hsa-miR-30a-5p	52	0.0813	0.00428	0.15	0.2937	0.895
hsa-miR-30a-3p	12	0.174	0.0044	0.321	0.29413	0.895
hsa-miR-505-3p	4	0.232	0.00339	0.429	0.29417	0.895
hsa-miR-133b	42	0.085	0.00402	0.158	0.29495	0.895
hsa-miR-187-5p	2	0.425	0.00439	0.788	0.29495	0.895
hsa-miR-590-3p	5	0.244	0.00399	0.461	0.29836	0.895
hsa-miR-1297	3	0.248	0.00313	0.486	0.30521	0.895
hsa-miR-29b-1-5p	9	0.182	0.00399	0.366	0.30914	0.895
hsa-miR-744-5p	7	0.233	0.0045	0.468	0.30931	0.895
hsa-miR-1247-5p	2	0.436	0.0045	0.881	0.31036	0.895
hsa-miR-33a-3p	4	0.331	0.00484	0.671	0.31102	0.895
hsa-miR-197-3p	9	0.178	0.00391	0.365	0.3126	0.895
hsa-miR-490-3p	11	0.149	0.00361	0.305	0.31286	0.895
hsa-miR-141-5p	4	0.281	0.0041	0.577	0.31315	0.895
hsa-miR-429	39	0.0819	0.00373	0.17	0.31521	0.895
hsa-miR-141-3p	55	0.0691	0.00374	0.145	0.3171	0.895
hsa-miR-147a	7	0.219	0.00424	0.471	0.3208	0.895
hsa-miR-711	2	0.223	0.0023	0.478	0.3209	0.895
hsa-miR-223-3p	48	0.0676	0.00342	0.146	0.32186	0.895
hsa-miR-510-5p	3	0.31	0.00393	0.677	0.32327	0.895
hsa-miR-194-5p	23	0.104	0.00365	0.23	0.32491	0.895
hsa-miR-127-3p	15	0.126	0.00357	0.283	0.32781	0.895
hsa-miR-202-5p	3	0.31	0.00393	0.716	0.33237	0.895
hsa-miR-34c-5p	41	0.0714	0.00334	0.165	0.33275	0.895
hsa-miR-301b-3p	5	0.233	0.00381	0.541	0.33328	0.895
hsa-miR-190a-5p	6	0.199	0.00356	0.469	0.33576	0.895
hsa-miR-433-5p	3	0.285	0.00361	0.673	0.33597	0.895
hsa-miR-1260b	3	0.232	0.00294	0.549	0.3362	0.895
hsa-miR-942-3p	2	0.339	0.0035	0.809	0.33748	0.895
hsa-miR-613	5	0.149	0.00243	0.355	0.33784	0.895
hsa-miR-616-3p	2	0.364	0.00376	0.878	0.33915	0.895
hsa-miR-486-5p	14	0.128	0.00349	0.312	0.34111	0.895
hsa-miR-508-5p	3	0.205	0.00259	0.502	0.34145	0.895
hsa-miR-146b-3p	4	0.142	0.00207	0.354	0.3441	0.895
hsa-miR-744-3p	2	0.438	0.00453	1.1	0.34563	0.895
hsa-miR-135a-5p	32	0.0726	0.003	0.185	0.34754	0.895
hsa-miR-483-5p	7	0.137	0.00264	0.349	0.34761	0.895
hsa-miR-302a-3p	20	0.0872	0.00285	0.227	0.35008	0.895
hsa-miR-582-5p	6	0.2	0.00358	0.521	0.35066	0.895
hsa-miR-935	2	0.322	0.00333	0.841	0.35087	0.895
hsa-miR-129-2-3p	6	0.161	0.00288	0.422	0.35156	0.895
hsa-miR-20a-3p	5	0.198	0.00323	0.53	0.35444	0.895
hsa-miR-526b-3p	2	0.296	0.00306	0.796	0.35516	0.895
hsa-miR-487a-3p	4	0.231	0.00337	0.622	0.35535	0.895
hsa-miR-433-3p	11	0.115	0.00278	0.319	0.35939	0.898
hsa-miR-1246	5	0.189	0.00309	0.527	0.35973	0.898
hsa-miR-96-5p	27	0.0688	0.00261	0.2	0.36546	0.908
hsa-miR-20b-5p	20	0.0853	0.00279	0.252	0.36729	0.908
hsa-miR-98-5p	34	0.0561	0.00239	0.167	0.36882	0.908
hsa-miR-30d-5p	21	0.0735	0.00246	0.224	0.37113	0.909
hsa-miR-218-1-3p	2	0.188	0.00194	0.597	0.37644	0.913
hsa-miR-193a-3p	21	0.063	0.00211	0.211	0.38264	0.913
hsa-miR-34b-5p	13	0.0898	0.00236	0.302	0.383	0.913
hsa-miR-19b-3p	30	0.0576	0.0023	0.194	0.38357	0.913
hsa-miR-23a-3p	51	0.0432	0.00225	0.147	0.38474	0.913
hsa-miR-424-3p	2	0.162	0.00167	0.56	0.3864	0.913
hsa-miR-200b-3p	76	0.0341	0.00217	0.12	0.38826	0.913
hsa-miR-542-5p	2	0.216	0.00223	0.77	0.38939	0.913
hsa-miR-509-3p	4	0.165	0.00241	0.614	0.3942	0.913
hsa-miR-187-3p	7	0.095	0.00184	0.358	0.39527	0.913
hsa-miR-548d-3p	2	0.138	0.00142	0.52	0.39554	0.913
hsa-miR-23a-5p	5	0.123	0.002	0.471	0.39719	0.913
hsa-miR-378a-3p	21	0.0642	0.00215	0.249	0.3985	0.913
hsa-miR-22-5p	2	0.224	0.00232	0.878	0.3991	0.913
hsa-miR-497-3p	2	0.223	0.00231	0.88	0.39981	0.913
hsa-miR-221-5p	6	0.0997	0.00178	0.397	0.40079	0.913
hsa-miR-637	2	0.141	0.00146	0.581	0.404	0.913
hsa-miR-128-1-5p	4	0.121	0.00177	0.504	0.40486	0.913
hsa-miR-548i	3	0.115	0.00146	0.487	0.40657	0.913
hsa-miR-376b-3p	3	0.153	0.00194	0.648	0.40667	0.913
hsa-miR-100-5p	24	0.0534	0.00191	0.231	0.40848	0.914
hsa-miR-17-5p	82	0.0266	0.00176	0.118	0.4106	0.915
hsa-miR-124-5p	5	0.0815	0.00133	0.392	0.41772	0.916
hsa-miR-199b-3p	2	0.162	0.00167	0.794	0.41916	0.916
hsa-miR-499a-5p	5	0.0949	0.00155	0.476	0.42103	0.916
hsa-miR-188-5p	5	0.0986	0.00161	0.498	0.42147	0.916
hsa-let-7i-5p	13	0.0555	0.00146	0.283	0.42231	0.916
hsa-miR-148b-3p	17	0.0516	0.00155	0.271	0.42442	0.916
hsa-miR-3189-3p	2	0.0962	0.000994	0.563	0.4322	0.916
hsa-miR-544a	5	0.0778	0.00127	0.462	0.43315	0.916
hsa-miR-518b	2	0.0966	0.000998	0.579	0.43372	0.916
hsa-miR-382-5p	5	0.096	0.00157	0.599	0.43635	0.916
hsa-miR-542-3p	13	0.0429	0.00113	0.271	0.43716	0.916
hsa-miR-34c-3p	8	0.0564	0.00117	0.377	0.44049	0.916
hsa-miR-10a-3p	3	0.141	0.00178	0.948	0.44091	0.916
hsa-miR-500a-5p	3	0.0728	0.000922	0.512	0.44349	0.916
hsa-miR-301a-3p	12	0.0449	0.00114	0.324	0.44491	0.916
hsa-miR-655-3p	6	0.0574	0.00103	0.424	0.44609	0.916
hsa-miR-181b-5p	41	0.0228	0.00107	0.171	0.4468	0.916
hsa-miR-581	2	0.11	0.00113	0.823	0.44691	0.916
hsa-miR-184	19	0.0325	0.00103	0.25	0.44841	0.916
hsa-miR-144-5p	8	0.0417	0.000861	0.339	0.45112	0.916
hsa-miR-340-5p	20	0.0274	0.000895	0.229	0.45229	0.916
hsa-miR-625-5p	7	0.0421	0.000814	0.357	0.45311	0.916
hsa-let-7c-3p	2	0.107	0.00111	0.94	0.45458	0.916
hsa-miR-122-3p	2	0.0799	0.000826	0.736	0.45681	0.916
hsa-let-7b-5p	42	0.0166	0.000786	0.156	0.45763	0.916
hsa-miR-200c-3p	90	0.0116	0.000801	0.111	0.45859	0.916
hsa-miR-492	3	0.0683	0.000864	0.789	0.46552	0.916
hsa-miR-150-5p	29	0.0156	0.000613	0.183	0.46611	0.916
hsa-miR-200c-5p	5	0.0454	0.000742	0.537	0.46631	0.916
hsa-miR-892b	4	0.0381	0.000556	0.472	0.46785	0.916
hsa-miR-212-3p	21	0.0165	0.000551	0.217	0.46982	0.916
hsa-miR-379-5p	2	0.0569	0.000588	0.769	0.4705	0.916
hsa-miR-26a-1-3p	16	0.0181	0.000529	0.252	0.47134	0.916
hsa-miR-615-5p	2	0.047	0.000486	0.824	0.47726	0.916
hsa-miR-9-5p	80	0.00632	0.000412	0.116	0.47836	0.916
hsa-miR-151a-5p	9	0.0172	0.000376	0.319	0.47857	0.916
hsa-miR-34a-3p	18	0.013	0.000403	0.259	0.47998	0.916
hsa-miR-146a-5p	70	0.00602	0.000367	0.124	0.48058	0.916
hsa-miR-21-3p	11	0.0129	0.000314	0.31	0.48336	0.916
hsa-miR-1180-3p	1	0.0492	0.000359	1.2	0.4837	0.916
hsa-miR-144-3p	23	0.00732	0.000256	0.227	0.48713	0.916
hsa-miR-663a	14	0.00922	0.000252	0.292	0.48741	0.916
hsa-miR-28-3p	2	0.0143	0.000147	0.604	0.49058	0.916
hsa-miR-520e	6	0.00675	0.000121	0.481	0.4944	0.916
hsa-miR-940	3	0.00897	0.000114	0.701	0.49489	0.916
hsa-miR-10b-5p	38	0.00216	9.73e-05	0.179	0.49519	0.916
hsa-miR-324-3p	5	0.00323	5.28e-05	0.438	0.49706	0.916
hsa-miR-143-3p	47	0.000994	4.97e-05	0.159	0.4975	0.916
hsa-miR-200b-5p	3	-0.00334	-4.23e-05	0.676	0.50197	0.916
hsa-let-7d-5p	9	-0.00211	-4.63e-05	0.312	0.5027	0.916
hsa-let-7a-5p	55	-0.000987	-5.34e-05	0.138	0.50285	0.916
hsa-miR-639	2	-0.00725	-7.49e-05	0.876	0.5033	0.916
hsa-miR-24-3p	86	-0.00172	-0.000116	0.108	0.50633	0.916
hsa-miR-1258	2	-0.0171	-0.000177	0.8	0.50853	0.916
hsa-miR-152-5p	4	-0.0137	-0.0002	0.572	0.50953	0.916
hsa-miR-574-3p	8	-0.00878	-0.000181	0.347	0.5101	0.916
hsa-miR-593-3p	2	-0.0287	-0.000296	0.877	0.51305	0.916
hsa-miR-493-3p	5	-0.0145	-0.000237	0.435	0.51327	0.916
hsa-miR-200a-3p	55	-0.00487	-0.000263	0.146	0.51328	0.916
hsa-miR-222-3p	42	-0.006	-0.000284	0.161	0.51487	0.916
hsa-miR-193a-5p	10	-0.0119	-0.000276	0.314	0.51518	0.916
hsa-miR-381-5p	2	-0.0467	-0.000483	0.86	0.52168	0.916
hsa-miR-190b	4	-0.0303	-0.000443	0.525	0.52302	0.916
hsa-miR-675-5p	15	-0.0146	-0.000413	0.247	0.52356	0.916
hsa-miR-31-3p	4	-0.0397	-0.000581	0.596	0.52656	0.916
hsa-miR-337-3p	4	-0.045	-0.000657	0.633	0.52833	0.916
hsa-miR-10b-3p	3	-0.04	-0.000506	0.558	0.52855	0.916
hsa-miR-192-5p	41	-0.0129	-0.000605	0.163	0.53162	0.916
hsa-miR-214-5p	7	-0.0343	-0.000663	0.409	0.53339	0.916
hsa-miR-335-5p	36	-0.0152	-0.000666	0.18	0.53362	0.916
hsa-miR-720	2	-0.0578	-0.000597	0.668	0.53446	0.916
hsa-miR-30c-1-3p	2	-0.0747	-0.000772	0.83	0.53584	0.916
hsa-miR-206	33	-0.0162	-0.00068	0.178	0.53625	0.916
hsa-miR-520h	6	-0.045	-0.000806	0.483	0.53709	0.916
hsa-miR-342-5p	2	-0.0607	-0.000628	0.614	0.53937	0.916
hsa-miR-520g-3p	4	-0.0619	-0.000905	0.592	0.54162	0.916
hsa-miR-23c	1	-0.061	-0.000446	0.558	0.54357	0.916
hsa-miR-199a-3p	27	-0.022	-0.000837	0.199	0.54413	0.916
hsa-miR-212-5p	2	-0.101	-0.00104	0.879	0.54561	0.916
hsa-miR-299-5p	3	-0.0823	-0.00104	0.692	0.54731	0.916
hsa-miR-142-3p	25	-0.0277	-0.00101	0.214	0.5515	0.92
hsa-miR-133a-3p	45	-0.0209	-0.00102	0.155	0.55366	0.921
hsa-miR-371a-3p	4	-0.1	-0.00147	0.639	0.5624	0.93
hsa-miR-524-5p	8	-0.0622	-0.00129	0.395	0.5626	0.93
hsa-miR-223-5p	5	-0.111	-0.00181	0.599	0.57338	0.938
hsa-miR-377-3p	9	-0.0638	-0.0014	0.341	0.57427	0.938
hsa-let-7f-5p	18	-0.0489	-0.00151	0.257	0.57524	0.938
hsa-miR-483-3p	10	-0.0606	-0.0014	0.306	0.57843	0.938
hsa-miR-511-5p	5	-0.105	-0.00171	0.515	0.58049	0.938
hsa-miR-185-3p	2	-0.147	-0.00152	0.7	0.583	0.938
hsa-miR-375	36	-0.0373	-0.00164	0.167	0.58825	0.938
hsa-miR-26a-5p	74	-0.0272	-0.00171	0.121	0.58928	0.938
hsa-miR-299-3p	2	-0.16	-0.00165	0.684	0.59249	0.938
hsa-miR-140-5p	28	-0.0493	-0.0019	0.21	0.59298	0.938
hsa-miR-30e-5p	14	-0.0717	-0.00196	0.305	0.59308	0.938
hsa-miR-582-3p	3	-0.163	-0.00207	0.688	0.59369	0.938
hsa-miR-506-5p	3	-0.168	-0.00213	0.705	0.59434	0.938
hsa-miR-301a-5p	3	-0.146	-0.00185	0.606	0.59546	0.938
hsa-miR-367-3p	4	-0.138	-0.00202	0.56	0.59765	0.938
hsa-miR-29b-3p	92	-0.031	-0.00217	0.111	0.60991	0.938
hsa-miR-577	2	-0.227	-0.00234	0.803	0.61106	0.938
hsa-miR-29c-3p	66	-0.0375	-0.00222	0.131	0.61243	0.938
hsa-miR-502-5p	5	-0.115	-0.00188	0.401	0.61255	0.938
hsa-miR-107	39	-0.0513	-0.00234	0.178	0.61334	0.938
hsa-miR-410-3p	10	-0.108	-0.00248	0.37	0.61449	0.938
hsa-miR-200a-5p	3	-0.202	-0.00256	0.688	0.61563	0.938
hsa-miR-548p	2	-0.233	-0.0024	0.788	0.6161	0.938
hsa-miR-142-5p	13	-0.0858	-0.00226	0.288	0.61724	0.938
hsa-miR-338-3p	24	-0.069	-0.00247	0.228	0.61898	0.938
hsa-miR-1256	3	-0.123	-0.00155	0.4	0.62046	0.938
hsa-miR-661	8	-0.105	-0.00216	0.34	0.62095	0.938
hsa-miR-30c-5p	39	-0.0557	-0.00254	0.178	0.62287	0.938
hsa-miR-320d	2	-0.279	-0.00288	0.881	0.62431	0.938
hsa-miR-139-3p	3	-0.139	-0.00177	0.406	0.63437	0.938
hsa-miR-224-3p	3	-0.229	-0.0029	0.656	0.63658	0.938
hsa-let-7e-5p	19	-0.0824	-0.00262	0.231	0.63928	0.938
hsa-miR-146a-3p	2	-0.301	-0.00311	0.825	0.64242	0.938
hsa-miR-497-5p	30	-0.0691	-0.00276	0.186	0.64459	0.938
hsa-miR-515-5p	3	-0.251	-0.00318	0.663	0.64775	0.938
hsa-miR-195-3p	2	-0.282	-0.00291	0.74	0.64824	0.938
hsa-miR-27b-3p	50	-0.0563	-0.00291	0.147	0.64926	0.938
hsa-miR-18b-5p	8	-0.147	-0.00304	0.382	0.64984	0.938
hsa-miR-552-3p	3	-0.183	-0.00232	0.473	0.65068	0.938
hsa-miR-24-2-5p	2	-0.348	-0.0036	0.879	0.6539	0.938
hsa-miR-422a	7	-0.161	-0.00312	0.395	0.65853	0.938
hsa-miR-143-5p	1	-0.357	-0.00261	0.868	0.65947	0.938
hsa-miR-185-5p	39	-0.0727	-0.00332	0.174	0.66188	0.938
hsa-miR-665	2	-0.331	-0.00342	0.792	0.66209	0.938
hsa-miR-147b	6	-0.203	-0.00364	0.485	0.66255	0.938
hsa-miR-362-3p	5	-0.176	-0.00287	0.419	0.66255	0.938
hsa-miR-183-5p	25	-0.0928	-0.00339	0.221	0.66257	0.938
hsa-miR-3622b-5p	3	-0.212	-0.00269	0.504	0.66327	0.938
hsa-miR-124-3p	88	-0.0498	-0.00341	0.118	0.66383	0.938
hsa-miR-98-3p	3	-0.185	-0.00234	0.434	0.66521	0.938
hsa-miR-196b-5p	16	-0.12	-0.00352	0.281	0.66586	0.938
hsa-miR-30c-2-3p	5	-0.203	-0.00332	0.471	0.66675	0.938
hsa-miR-424-5p	33	-0.0851	-0.00357	0.197	0.66685	0.938
hsa-miR-1291	3	-0.312	-0.00395	0.718	0.66836	0.938
hsa-miR-134-5p	16	-0.108	-0.00316	0.246	0.66994	0.938
hsa-miR-519b-3p	2	-0.225	-0.00233	0.508	0.67111	0.938
hsa-miR-128-3p	46	-0.0711	-0.00352	0.159	0.67218	0.938
hsa-miR-425-5p	9	-0.148	-0.00324	0.331	0.6724	0.938
hsa-miR-92a-3p	37	-0.0878	-0.0039	0.186	0.68153	0.938
hsa-miR-24-1-5p	6	-0.22	-0.00394	0.467	0.68159	0.938
hsa-miR-323a-3p	2	-0.409	-0.00423	0.864	0.6821	0.938
hsa-miR-559	5	-0.176	-0.00288	0.368	0.68407	0.938
hsa-miR-562	3	-0.281	-0.00355	0.579	0.686	0.938
hsa-miR-1207-5p	5	-0.249	-0.00407	0.51	0.68725	0.938
hsa-miR-628-5p	3	-0.331	-0.00418	0.67	0.68914	0.938
hsa-miR-508-3p	2	-0.406	-0.0042	0.823	0.68938	0.938
hsa-miR-4689	2	-0.247	-0.00256	0.494	0.69175	0.938
hsa-miR-518a-5p	3	-0.254	-0.00322	0.5	0.69433	0.938
hsa-miR-328-3p	9	-0.181	-0.00396	0.354	0.69531	0.938
hsa-miR-106a-5p	40	-0.0826	-0.00382	0.161	0.69571	0.938
hsa-miR-573	4	-0.266	-0.00389	0.517	0.69638	0.938
hsa-miR-135b-3p	3	-0.329	-0.00417	0.641	0.69644	0.938
hsa-miR-15b-5p	35	-0.0886	-0.00383	0.172	0.69706	0.938
hsa-miR-145-5p	140	-0.045	-0.00388	0.0871	0.69731	0.938
hsa-miR-27b-5p	4	-0.329	-0.00481	0.627	0.70034	0.938
hsa-miR-421	8	-0.173	-0.00357	0.329	0.70041	0.938
hsa-miR-7-5p	46	-0.0812	-0.00402	0.154	0.70144	0.938
hsa-miR-885-5p	5	-0.274	-0.00447	0.488	0.71239	0.942
hsa-miR-1296-5p	2	-0.247	-0.00256	0.442	0.7124	0.942
hsa-miR-1228-3p	3	-0.334	-0.00422	0.589	0.71437	0.942
hsa-miR-130a-3p	31	-0.106	-0.0043	0.185	0.71572	0.942
hsa-miR-370-3p	11	-0.184	-0.00446	0.318	0.71876	0.942
hsa-miR-516a-3p	2	-0.511	-0.00528	0.877	0.71978	0.942
hsa-miR-572	2	-0.472	-0.00488	0.783	0.72649	0.942
hsa-let-7g-5p	19	-0.13	-0.00414	0.215	0.72753	0.942
hsa-miR-708-5p	20	-0.125	-0.0041	0.206	0.72913	0.942
hsa-miR-342-3p	13	-0.157	-0.00413	0.255	0.7307	0.942
hsa-miR-106b-5p	44	-0.0987	-0.00478	0.16	0.73189	0.942
hsa-miR-23b-5p	4	-0.377	-0.00551	0.601	0.7348	0.942
hsa-miR-593-5p	2	-0.542	-0.00561	0.86	0.73585	0.942
hsa-miR-224-5p	33	-0.112	-0.00469	0.176	0.73747	0.942
hsa-miR-652-3p	2	-0.382	-0.00395	0.599	0.73808	0.942
hsa-miR-671-5p	2	-0.465	-0.00481	0.725	0.7395	0.942
hsa-miR-19a-5p	4	-0.421	-0.00615	0.652	0.74055	0.942
hsa-miR-493-5p	3	-0.409	-0.00518	0.631	0.74162	0.942
hsa-miR-25-3p	28	-0.133	-0.00513	0.205	0.74189	0.942
hsa-miR-383-5p	8	-0.248	-0.00513	0.382	0.74211	0.942
hsa-miR-770-5p	2	-0.477	-0.00493	0.731	0.7429	0.942
hsa-miR-381-3p	10	-0.224	-0.00518	0.343	0.74319	0.942
hsa-miR-1236-3p	4	-0.316	-0.00462	0.479	0.74538	0.942
hsa-miR-589-5p	3	-0.441	-0.00558	0.662	0.74726	0.942
hsa-miR-490-5p	4	-0.36	-0.00526	0.537	0.74859	0.942
hsa-miR-125a-3p	14	-0.207	-0.00565	0.307	0.74952	0.942
hsa-miR-3163	3	-0.476	-0.00603	0.688	0.75553	0.942
hsa-miR-376c-3p	9	-0.266	-0.00583	0.383	0.75664	0.942
hsa-miR-501-5p	4	-0.412	-0.00603	0.583	0.76039	0.942
hsa-miR-519a-3p	9	-0.212	-0.00464	0.298	0.76116	0.942
hsa-miR-211-5p	33	-0.135	-0.00568	0.189	0.76316	0.942
hsa-miR-484	3	-0.363	-0.00459	0.502	0.76502	0.942
hsa-miR-541-3p	2	-0.408	-0.00421	0.561	0.76656	0.942
hsa-miR-95-3p	4	-0.453	-0.00663	0.618	0.76853	0.942
hsa-miR-218-5p	49	-0.108	-0.00552	0.146	0.77022	0.942
hsa-miR-296-3p	4	-0.372	-0.00544	0.499	0.77221	0.942
hsa-miR-1285-3p	2	-0.57	-0.0059	0.747	0.77758	0.942
hsa-miR-182-3p	5	-0.296	-0.00484	0.387	0.7778	0.942
hsa-miR-155-3p	7	-0.277	-0.00535	0.36	0.77889	0.942
hsa-miR-320a	47	-0.127	-0.00636	0.164	0.78016	0.942
hsa-miR-346	11	-0.214	-0.0052	0.277	0.78066	0.942
hsa-miR-101-5p	12	-0.228	-0.00578	0.294	0.78112	0.942
hsa-miR-302c-3p	9	-0.269	-0.00589	0.345	0.78219	0.942
hsa-miR-650	3	-0.41	-0.00519	0.526	0.78227	0.942
hsa-miR-369-3p	2	-0.784	-0.0081	0.997	0.78412	0.942
hsa-miR-363-3p	12	-0.286	-0.00724	0.363	0.7844	0.942
hsa-miR-384	5	-0.328	-0.00535	0.41	0.78776	0.943
hsa-let-7g-3p	2	-0.695	-0.00718	0.866	0.78865	0.943
hsa-miR-491-5p	16	-0.19	-0.00554	0.232	0.79333	0.945
hsa-miR-498	5	-0.355	-0.00581	0.431	0.79537	0.945
hsa-miR-16-1-3p	8	-0.349	-0.00721	0.421	0.79629	0.945
hsa-miR-608	5	-0.372	-0.00607	0.436	0.80307	0.949
hsa-miR-298	3	-0.502	-0.00635	0.588	0.8031	0.949
hsa-miR-532-5p	6	-0.407	-0.00729	0.471	0.80644	0.951
hsa-miR-139-5p	25	-0.19	-0.00694	0.214	0.81246	0.956
hsa-miR-7-1-3p	4	-0.495	-0.00724	0.548	0.81682	0.956
hsa-miR-181c-5p	28	-0.168	-0.00648	0.185	0.81761	0.956
hsa-miR-300	6	-0.418	-0.00748	0.461	0.81764	0.956
hsa-miR-675-3p	2	-0.729	-0.00754	0.782	0.82447	0.962
hsa-miR-99b-5p	4	-0.584	-0.00854	0.621	0.82646	0.962
hsa-miR-218-2-3p	3	-0.777	-0.00984	0.817	0.82921	0.963
hsa-miR-302a-5p	2	-0.722	-0.00746	0.749	0.83228	0.963
hsa-miR-216a-5p	10	-0.336	-0.00776	0.348	0.83294	0.963
hsa-miR-409-5p	2	-0.841	-0.00869	0.858	0.83646	0.965
hsa-miR-18a-3p	3	-0.52	-0.00659	0.52	0.84125	0.969
hsa-miR-92b-3p	13	-0.321	-0.00846	0.314	0.84647	0.971
hsa-miR-629-5p	2	-0.872	-0.00901	0.843	0.84968	0.971
hsa-miR-105-5p	9	-0.399	-0.00874	0.384	0.85078	0.971
hsa-miR-339-3p	3	-0.644	-0.00815	0.616	0.85189	0.971
hsa-miR-17-3p	13	-0.283	-0.00745	0.268	0.85447	0.971
hsa-miR-93-3p	5	-0.636	-0.0104	0.594	0.85765	0.971
hsa-miR-191-5p	18	-0.267	-0.00829	0.246	0.86122	0.971
hsa-miR-216b-5p	9	-0.36	-0.00789	0.33	0.86252	0.971
hsa-miR-140-3p	8	-0.474	-0.0098	0.434	0.86288	0.971
hsa-miR-630	9	-0.424	-0.00928	0.387	0.86341	0.971
hsa-miR-584-5p	2	-0.958	-0.0099	0.87	0.86465	0.971
hsa-miR-551a	2	-0.715	-0.00739	0.645	0.86616	0.971
hsa-miR-26b-5p	32	-0.211	-0.00872	0.19	0.86723	0.971
hsa-miR-657	3	-0.804	-0.0102	0.715	0.86968	0.971
hsa-miR-512-5p	4	-0.642	-0.00939	0.57	0.87016	0.971
hsa-miR-297	2	-0.985	-0.0102	0.868	0.87169	0.971
hsa-miR-3940-5p	2	-0.845	-0.00874	0.718	0.8803	0.972
hsa-miR-29a-5p	7	-0.506	-0.00977	0.421	0.88523	0.972
hsa-miR-766-3p	2	-0.94	-0.00971	0.781	0.88551	0.972
hsa-miR-221-3p	70	-0.145	-0.00886	0.119	0.88888	0.972
hsa-miR-409-3p	19	-0.299	-0.00952	0.245	0.88898	0.972
hsa-miR-335-3p	3	-0.855	-0.0108	0.7	0.88904	0.972
hsa-miR-15b-3p	5	-0.512	-0.00837	0.413	0.89256	0.972
hsa-miR-509-3-5p	3	-0.85	-0.0108	0.679	0.89473	0.972
hsa-miR-4295	2	-1.11	-0.0114	0.873	0.89763	0.972
hsa-miR-18a-5p	31	-0.273	-0.0111	0.215	0.89803	0.972
hsa-miR-622	4	-0.586	-0.00857	0.457	0.90021	0.972
hsa-miR-503-3p	2	-0.913	-0.00943	0.709	0.90093	0.972
hsa-miR-19b-1-5p	5	-0.647	-0.0106	0.499	0.90248	0.972
hsa-miR-603	4	-0.644	-0.00941	0.496	0.90304	0.972
hsa-miR-423-3p	3	-0.81	-0.0103	0.622	0.90369	0.972
hsa-miR-152-3p	25	-0.256	-0.00936	0.196	0.90496	0.972
hsa-miR-762	3	-0.607	-0.00768	0.457	0.9078	0.972
hsa-miR-130b-3p	34	-0.236	-0.01	0.175	0.91083	0.972
hsa-miR-590-5p	11	-0.427	-0.0103	0.317	0.91139	0.972
hsa-miR-1303	2	-0.985	-0.0102	0.719	0.91464	0.972
hsa-miR-525-3p	4	-0.615	-0.00899	0.449	0.91481	0.972
hsa-miR-1271-5p	3	-0.762	-0.00965	0.554	0.91556	0.972
hsa-miR-196a-5p	27	-0.284	-0.0108	0.205	0.91693	0.972
hsa-miR-558	3	-0.944	-0.0119	0.673	0.91969	0.972
hsa-miR-199a-5p	66	-0.178	-0.0106	0.126	0.92113	0.972
hsa-miR-22-3p	56	-0.198	-0.0108	0.139	0.92182	0.972
hsa-miR-520c-3p	9	-0.492	-0.0108	0.339	0.92655	0.972
hsa-miR-150-3p	6	-0.689	-0.0123	0.473	0.92755	0.972
hsa-miR-648	2	-1.3	-0.0134	0.88	0.92983	0.972
hsa-miR-193b-3p	16	-0.366	-0.0107	0.248	0.93011	0.972
hsa-miR-550a-5p	2	-1.35	-0.014	0.907	0.932	0.972
hsa-miR-874-3p	6	-0.587	-0.0105	0.393	0.93241	0.972
hsa-miR-612	3	-0.592	-0.00749	0.396	0.93262	0.972
hsa-miR-195-5p	42	-0.23	-0.0109	0.153	0.93446	0.972
hsa-miR-219a-5p	6	-0.649	-0.0116	0.424	0.93697	0.973
hsa-miR-520b	9	-0.613	-0.0134	0.396	0.93929	0.974
hsa-miR-135b-5p	19	-0.389	-0.0124	0.248	0.94187	0.974
hsa-miR-199b-5p	16	-0.352	-0.0103	0.219	0.94572	0.977
hsa-miR-1826	3	-1.16	-0.0147	0.715	0.9478	0.977
hsa-miR-324-5p	6	-0.664	-0.0119	0.377	0.96061	0.987
hsa-miR-885-3p	2	-1.49	-0.0154	0.844	0.96139	0.987
hsa-miR-769-5p	1	-2.31	-0.0169	1.22	0.97105	0.991
hsa-miR-326	13	-0.515	-0.0136	0.271	0.97112	0.991
hsa-miR-767-5p	11	-0.659	-0.016	0.345	0.97206	0.991
hsa-miR-148a-5p	6	-0.822	-0.0147	0.416	0.97578	0.991
hsa-let-7a-3p	4	-1.13	-0.0164	0.567	0.97644	0.991
hsa-miR-129-1-3p	3	-1.62	-0.0205	0.807	0.9778	0.991
hsa-miR-203a-5p	11	-0.73	-0.0177	0.362	0.97818	0.991
hsa-miR-26b-3p	1	-2.59	-0.0189	1.24	0.98172	0.991
hsa-miR-942-5p	6	-1.05	-0.0187	0.489	0.98387	0.991
hsa-miR-374a-5p	9	-0.814	-0.0178	0.379	0.98406	0.991
hsa-miR-455-3p	7	-0.861	-0.0166	0.366	0.99061	0.996
hsa-miR-760	3	-1.41	-0.0179	0.526	0.99638	0.999
hsa-miR-2861	3	-1.36	-0.0172	0.495	0.997	0.999
hsa-miR-520a-3p	7	-1.58	-0.0305	0.445	0.9998	1
