# Supplementary material for: miRNA-Coordinated Schizophrenia Risk Network Cross-Talk With Cardiovascular Repair and Opposed Gliomagenesis
Source: Front Genet. 2020 Mar 4;11:149. doi: 10.3389/fgene.2020.00149 (PMC7064629; doi:10.3389/fgene.2020.00149)
Supplement: Supplementary Table S1 — miRNA-target gene pairs retrieved from MiRTarBase. [file DataSheet_1.zip › Supplementary/Supplementary Table S3 SCZ_3minRNA.xlsx]

## Sheet: Supplementary Table S3 SCZ_3min
Relation Relation	Relation Object Type	Relation Effect	Relation # of Total References	Relation Title	Relation PubYear	Relation TextRef	Relation Authors	Relation Journal	Relation Sentence
positive MolSynthesis: MIR208A --+> ROS	MolSynthesis	positive	1	Extracellular vesicles-mediated transfer of miR-208a/b exaggerate hypoxia/reoxygenation injury in cardiomyocytes by reducing QKI expression	2017	info:pmid/28283792#cont:129	Wang,F.;Yuan,Y.;Yang,P.;Li,X.	Molecular and Cellular Biochemistry	The results showed that simultaneous miR-208a and miR-208b suppression significantly alleviated hypoxia/reoxygenation injury-induced reactive oxygen species generation (Fig. 2d, f), suggesting that miR-208a and miR-208b have a direct regulative effect on hypoxia/reoxygenation injury.
MolSynthesis: MIR208A ---> glucose	MolSynthesis	unknown	1	MicroRNAs in metabolic disease	2013	info:pmid/23325474#cont:294	Ferna?ndez-Hernando,C.;Rami?rez,C.M.;Goedeke,L.;Sua?rez,Y.	Arteriosclerosis, Thrombosis, and Vascular Biology	The complexity of microRNAs in regulating physiological processes is exemplified by miR-208a, a heart-specific microRNA that also regulates glucose metabolism and energy homeostasis.60 miR-208 regulates the expression of the mediator complex 13, which controls the transcription of the thyroid hormone and other nuclear hormone receptors.
positive MolSynthesis: MIR208B --+> ROS	MolSynthesis	positive	1	Extracellular vesicles-mediated transfer of miR-208a/b exaggerate hypoxia/reoxygenation injury in cardiomyocytes by reducing QKI expression	2017	info:pmid/28283792#cont:129	Wang,F.;Yuan,Y.;Yang,P.;Li,X.	Molecular and Cellular Biochemistry	The results showed that simultaneous miR-208a and miR-208b suppression significantly alleviated hypoxia/reoxygenation injury-induced reactive oxygen species generation (Fig. 2d, f), suggesting that miR-208a and miR-208b have a direct regulative effect on hypoxia/reoxygenation injury.
positive MolSynthesis: MIR494 --+> ROS	MolSynthesis	positive	1	miR-494-3p modulates the progression of in vitro and in vivo Parkinson's disease models by targeting SIRT3.	2018	info:pmid/29567426#abs:5	Geng,L.;Zhang,T.;Liu,W.;Chen,Y.		Loss-of-function showed that miR-494-3p inhibition promoted cell viability and superoxide dismutase activity, and suppressed apoptotic rate, caspase-3 activity, lactate dehydrogenase activity, tumor necrosis factor-? (TNF-?) and interleukin-1? (IL-1?) expressions, and reactive oxygen species generation in 1-Methyl-4-phenylpyridinium-induced SH-SY5Y cells.
positive Expression: MIR208A --+> MTOR	Expression	positive	1	Radiation-induced miR-208a increases the proliferation and radioresistance by targeting p21 in human lung cancer cells	2016	info:pmid/26754670#cont:285	Tang,Y.;Zhou,X.;Luo,J.;Cui,Y.;Li,Z.;Jiao,Z.;Zhang,Y.;He,Y.;Wang,W.;Zhang,S.;Cheng,G.;Zhou,Q.	Journal of Experimental and Clinical Cancer Research	Western blot analysis confirmed that transfection with the miR-208a inhibitor decreased the levels of p-AKT and p-mTOR expression when compared with the control group.
positive Expression: MIR208A --+> PKA	Expression	positive	1	MicroRNA-208a in an early stage myocardial infarction rat model and the effect on cAMP-PKA signaling pathway	2016	info:pmid/27314868#cont:132	Feng,G.;Yan,Z.;Li,C.;Hou,Y.	Molecular Medicine Reports	It was found that the overexpression of miR-208a, significantly upregulated the cAMP-PKA expression.
negative Expression: MIR494 ---| PROS1	Expression	negative	3	Progestin isoforms provide different levels of protein S expression in HepG2 cells;Circulating nucleic acids and hemostasis: Biological basis behind their relationship and technical issues in assessment;Micro-ribonucleic Acid 494 regulation of protein S expression.;Micro-ribonucleic Acid 494 regulation of protein S expression.	2016;2014;2013;2013	info:pmid/27447084#body:110;info:pmid/25173499#cont:166;info:pmid/23789915#abs:3;info:pmid/23789915#abs:8	Kozuka,T.;Tamura,S.;Kawamura,N.;Nakata,Y.;Hasebe,R.;Makiyama,A.;Takagi,Y.;Murata,M.;Mizutani,N.;Takagi,A.;Kojima,T.;Danese,E.;Montagnana,M.;Guidi,G.C.;Fava,C.;Tay,J.W.;Romeo,G.;Hughes,Q.W.;Baker,R.I.;Tay,J.W.;Romeo,G.;Hughes,Q.W.;Baker,R.I.	Thrombosis Research;Seminars in Thrombosis and Hemostasis	In a recent study, miR-494 negatively regulated protein S mRNA at a PROS1 3'-3'-untranslated region sequence containing three putative miR-494 binding sites in the human hepatocarcinoma cell line, HuH-7 . ;Moreover, Tay et al have recently demonstrated that miR-494 is involved in the mechanism of estrogen-mediated downregulation of protein S expression.86 ;To investigate the mechanism of estrogen…
negative Expression: MIR208B ---| CACNA1C	Expression	negative	1	MicroRNAs in Atrial Fibrillation: from Expression Signatures to Functional Implications	2017	info:pmid/28752208#cont:180	van den Berg,N.W.E.;Berger,W.R.;Neefs,J.;Meulendijks,E.;de Groot,J.R.;van den Berg,N.W.E.;Kawasaki,M.;Tijsen,A.J.;de Groot,J.R.	Cardiovascular Drugs and Therapy	Moreover, transfection with either miR-208a or miR-208b in HL-1 cells decreased Cav1.2 protein levels.
positive Expression: MIR208A --+> L-type calcium channels	Expression	positive	1	Gaining myocytes or losing fibroblasts: Challenges in cardiac fibroblast reprogramming for infarct repair	2015	info:pmid/26640115#body:128	Nagalingam,R.S.;Safi,H.A.;Czubryt,M.P.	Journal of Molecular and Cellular Cardiology	While miR-1 alone initiated the conversion process, the addition of miR-133, miR-208, and miR-499 further increased the efficiency of conversion and also improved functionally-relevant characteristics like L-type calcium channel expression .
negative Expression: MIR494 ---| PAK1	Expression	negative	1	P21 activated kinase signaling in cancer	2018	info:pmid/29330094#body:266	Rane,C.K.;Minden,A.	Seminars in Cancer Biology	Importantly, miR-494 was shown to block the levels of the PAK1 gene, and PAK1 was shown to be a direct mediator of oncogenesis in response to reduction of miR-494.
positive Expression: MIR208A --+> AKT1	Expression	positive	1	Radiation-induced miR-208a increases the proliferation and radioresistance by targeting p21 in human lung cancer cells	2016	info:pmid/26754670#cont:285	Tang,Y.;Zhou,X.;Luo,J.;Cui,Y.;Li,Z.;Jiao,Z.;Zhang,Y.;He,Y.;Wang,W.;Zhang,S.;Cheng,G.;Zhou,Q.	Journal of Experimental and Clinical Cancer Research	Western blot analysis confirmed that transfection with the miR-208a inhibitor decreased the levels of p-AKT and p-mTOR expression when compared with the control group.
Expression: MIR208A ---> nAChR	Expression	unknown	1	MiRNAome analysis of the mammalian neuronal nicotinic acetylcholine receptor gene family	2014	info:pmid/25344397#cont:125	Hogan,E.M.;Casserly,A.P.;Scofield,M.D.;Mou,Z.;Zhao-Shea,R.;Johnson,C.W.;Tapper,A.R.;Gardner,P.D.;Hogan,E.M.;Scofield,M.D.;Tapper,A.R.;Gardner,P.D.;Casserly,A.P.;Tapper,A.R.;Gardner,P.D.;Hogan,E.M.	RNA	It is possible that miR-208 and miR-374-3p regulate nicotinic acetylcholine receptor expression in other tissues as the nicotinic acetylcholine receptor family is known to be expressed throughout the body (Albuquerque et al. 2009).
Expression: MIR208A ---> NF-kB	Expression	unknown	2	Remodeling of lipid bodies by docosahexaenoic acid in activated microglial cells;Are miRNAs critical determinants in herpes simplex virus pathogenesis?	2016;2017	info:pmid/27220286#cont:256;info:pmid/29287990#body:114	Tremblay,M.-E.;Bisht,K.;Savage,J.C.;Lecours,C.;Zhang,I.;Maysinger,D.;Parent,M.;Titorenko,V.;Bhela,S.;Rouse,B.T.	Journal of Neuroinflammation;Microbes and Infection	Resolvin D1 upregulates several micro RNAs (e.g., miR-146, miR-219, miR-208) that are involved inclusion NF?B and IL-10 expression inclusion resolution. ;For example, miR-219 targets 3' UTR of 5-lipoxygenase (enzyme required for the biosynthesis of lipoxins) and reduces leukotriene B4 while increasing specialized pro-resolving mediators production . miR-21 promotes engulfment of apoptotic cells a…
positive Expression: MIR494 --+> IL6	Expression	positive	3	MicroRNA-494 reduces ATF3 expression and promotes AKI;MicroRNA-494 reduces ATF3 expression and promotes AKI;MicroRNAs in Pathogenesis of Acute Kidney Injury;MicroRNA-494 reduces ATF3 expression and promotes AKI.;Epigenetics in acute kidney injury;MicroRNA-494 reduces ATF3 expression and promotes AKI	2012;2012;2016;2012;2015;2012	info:pmid/23160513#cont:144;info:pmid/23160513#cont:180;info:pmid/27322758#cont:78;info:pmid/23160513#abs:3;info:pmid/26050122#cont:205;info:pmid/23160513#cont:142	Lan,Y.-F.;Lai,P.-F.;Chen,H.-H.;Chen,T.-W.;Chen,H.-H.;Chen,T.-W.;Lai,P.-F.;Cheng,C.-F.;Cheng,C.-F.;Huang,Y.-T.;Huang,Y.-T.;Lee,Y.-C.;Lin,H.;Lan,Y.-F.;Lai,P.-F.;Chen,H.-H.;Chen,T.-W.;Chen,H.-H.;Chen,T.-W.;Lai,P.-F.;Cheng,C.-F.;Cheng,C.-F.;Huang,Y.-T.;Huang,Y.-T.;Lee,Y.-C.;Lin,H.;Liu,Z.;Dong,Z.;Wang,S.;Dong,Z.;Mi,Q.-S.;Lan,Y.F.;Chen,H.H.;Lai,P.F.;Cheng,C.F.;Huang,Y.T.;Lee,Y.C.;Chen,T.W.;Lin,H.;Tang,…	Journal of the American Society of Nephrology;Journal of the American Society of Nephrology;Nephron;Current Opinion in Nephrology and Hypertension;Journal of the American Society of Nephrology	These results (Figures 5 and 6) suggest that miR-494 inhibits ATF3 transcription and slightly reduces the recruitment of ATF3 to the IL-6 promoter binding site, leading to enhanced NF-kB??nduced IL-6 expression in renal tubular epithelial cells. ;(B) miR-494 promoted NF-kB??nduced IL-6 expression. ;Overexpression of miR-494 not only induced inflammatory mediators, such as IL-6, MCP-1, and P-selec…
Expression: MIR494 ---> CNR1	Expression	unknown	1	MicroRNA-665 is involved in the regulation of the expression of the cardioprotective cannabinoid receptor CB2 in patients with severe heart failure;MicroRNA-665 is involved in the regulation of the expression of the cardioprotective cannabinoid receptor CB2 in patients with severe heart failure.	2014;2014	info:pmid/25111814#body:71;info:pmid/25111814#abs:4	M?hnle,P.;Sch?tz,S.V.;Schmidt,M.;Hinske,C.;H?bner,M.;Heyn,J.;Beiras-Fernandez,A.;Kreth,S.;M?hnle,P.;Sch?tz,S.V.;Schmidt,M.;Hinske,C.;H?bner,M.;Heyn,J.;Beiras-Fernandez,A.;Kreth,S.	Biochemical and Biophysical Research Communications	This finding was confirmed and defined in detail by a combined computational and experimental approach, which provided evidence that miR-494 specifically regulates the expression of CB1 receptors, whereas the expression of CB2 receptors is under the regulatory control of miR-665. ;By a combined computational and experimental approach we show that CB1 receptors are regulated by miR-494, and CB2 re…
positive Expression: MIR494 --+> IGF2	Expression	positive	2	MicroRNA-494 Reduces DJ-1 Expression and Exacerbates Neurodegeneration;MicroRNA-494 suppresses cell proliferation and induces senescence in A549 lung cancer cells.	2013;2012	info:pmid/24269020#body:160;info:pmid/22151897#abs:11	Xiong,R.;Wang,Z.;Zhao,Z.;Li,H.;Chen,W.;Zhang,B.;Wang,L.;Wu,L.;Li,W.;Ding,J.;Chen,S.;Ohdaira,H.;Sekiguchi,M.;Miyata,K.;Yoshida,K.	Neurobiology of Aging	Yoshida and his colleagues established A549 human lung cancer cells that constitutively expressed miR-494 and revealed that miR-494 suppressed cell proliferation and induced senescence with stabilizing IGF2 mRNA, probably through IGF2BP1 mRNA degradation by miR-494 ( ). ;Finally, elevated IGF2 mRNA levels in A549 cells that constitutively expressed miR-494 were suppressed to basal level by an miR…
positive Expression: MIR208A --+> BCL2	Expression	positive	2	Effect of microRNA-208a on mitochondrial apoptosis of cardiomyocytes of neonatal rats;Effect of microRNA-208a on mitochondrial apoptosis of cardiomyocytes of neonatal rats	2015;2015	info:doi/10.1016/j.apjtm.2015.07.023#body:78;info:pmid/26433661#body:78	Meng,L.-D.;Meng,A.-C.;Zhu,Q.;Jia,R.-Y.;Kong,Q.-Z.;Meng,L.-D.;Meng,A.-C.;Zhu,Q.;Jia,R.-Y.;Kong,Q.-Z.	Asian Pacific Journal of Tropical Medicine;Asian Pacific Journal of Tropical Medicine	As shown in , results of Western blot assay indicated that, under the hypoxic stimulation, the expression of BCL-2 was significantly increased after the overexpression of miR-208a, while the expression of BAX was significantly decreased, which indicated that miR-208a could inhibit the apoptosis. ;As shown in , results of Western blot assay indicated that, under the hypoxic stimulation, the expres…
Expression: MIR494 ---> MEF2C	Expression	unknown	1	MicroRNA-494 regulates mitochondrial biogenesis in skeletal muscle through mitochondrial transcription factor A and Forkhead box j3;MicroRNA-494 regulates mitochondrial biogenesis in skeletal muscle through mitochondrial transcription factor A and Forkhead box j3	2012;2012	info:pmid/23047984#cont:502;info:pmid/23047984#cont:394	Yamamoto,H.;Morino,K.;Nishio,Y.;Ugi,S.;Yoshizaki,T.;Kashiwagi,A.;Maegawa,H.;Yamamoto,H.;Morino,K.;Nishio,Y.;Ugi,S.;Yoshizaki,T.;Kashiwagi,A.;Maegawa,H.	American Journal of Physiology - Endocrinology and Metabolism;American Journal of Physiology - Endocrinology and Metabolism	In the present study, Mef2c expression was thought to be indirectly regulated by miR-494 through Foxj3 (Figs. 4B and 5C). ;Both the mitochondrial DNA copy number and mRNA expression of Mef2c significantly increased after miR-494 knockdown (P < 0.01, Fig. 4, B and C).
negative Expression: MIR208B ---| ATP2A2	Expression	negative	1	MicroRNAs in Atrial Fibrillation: from Expression Signatures to Functional Implications	2017	info:pmid/28752208#cont:500	van den Berg,N.W.E.;Berger,W.R.;Neefs,J.;Meulendijks,E.;de Groot,J.R.;van den Berg,N.W.E.;Kawasaki,M.;Tijsen,A.J.;de Groot,J.R.	Cardiovascular Drugs and Therapy	In vitro overexpression of miR-208b also decreased SERCA2 protein expression.
positive Expression: MIR208A --+> IL10	Expression	positive	5	Remodeling of lipid bodies by docosahexaenoic acid in activated microglial cells;Are miRNAs critical determinants in herpes simplex virus pathogenesis?;Resolvin D1 receptor stereoselectivity and regulation of inflammation and proresolving microRNAs.;Potential function of miRNAs in herpetic stromal keratitis;Resolvin D1 Receptor Stereoselectivity and Regulation of Inflammation and Proresolving Mic…	2016;2017;2012;2013;2012;2012;2012;2012	info:pmid/27220286#cont:256;info:pmid/29287990#body:114;info:pmid/22449948#abs:7;info:pmid/23329734#cont:283;info:pmid/22449948#body:144;info:pmid/22449948#body:143;info:doi/10.1016/j.ajpath.2012.01.028#body:144;info:doi/10.1016/j.ajpath.2012.01.028#body:143	Tremblay,M.-E.;Bisht,K.;Savage,J.C.;Lecours,C.;Zhang,I.;Maysinger,D.;Parent,M.;Titorenko,V.;Bhela,S.;Rouse,B.T.;Krishnamoorthy,S.;Recchiuti,A.;Chiang,N.;Fredman,G.;Serhan,C.N.;Mulik,S.;Bhela,S.;Rouse,B.T.;Krishnamoorthy,S.;Recchiuti,A.;Chiang,N.;Fredman,G.;Serhan,C.N.;Krishnamoorthy,S.;Recchiuti,A.;Chiang,N.;Fredman,G.;Serhan,C.N.;Krishnamoorthy,S.;Recchiuti,A.;Chiang,N.;Fredman,G.;Serhan,C.N.;Kr…	Journal of Neuroinflammation;Microbes and Infection;Investigative Ophthalmology and Visual Science;The American Journal of Pathology;The American Journal of Pathology;The American Journal of Pathology;The American Journal of Pathology	Resolvin D1 upregulates several micro RNAs (e.g., miR-146, miR-219, miR-208) that are involved inclusion NF?B and IL-10 expression inclusion resolution. ;For example, miR-219 targets 3' UTR of 5-lipoxygenase (enzyme required for the biosynthesis of lipoxins) and reduces leukotriene B4 while increasing specialized pro-resolving mediators production . miR-21 promotes engulfment of apoptotic cells a…
negative MolTransport: MIR494 ---| prostaglandin E2	MolTransport	negative	1	TGF-?3-induced miR-494 inhibits macrophage polarization via suppressing PGE2 secretion in mesenchymal stem cells.;TGF-?3-induced miR-494 inhibits macrophage polarization via suppressing PGE2 secretion in mesenchymal stem cells.	2016;2016	info:pmid/27149081#title:1;info:pmid/27149081#abs:6	Zhao,G.;Miao,H.;Li,X.;Chen,S.;Hu,Y.;Wang,Z.;Hou,Y.;Zhao,G.;Miao,H.;Li,X.;Chen,S.;Hu,Y.;Wang,Z.;Hou,Y.		TGF-?3-induced miR-494 inhibits macrophage polarization via suppressing PGE2 secretion in mesenchymal stem cells. ;In this study, we found that miR-494-overexpressed Decidual mesenchymal stem cells inhibit M2 macrophage polarization and this inhibitory effect is mediated by miR-494-reduced PGE2 secretion.
Regulation: GJA5 ---> schizophrenia	Regulation	unknown	2	Connexin 50 gene on human chromosome 1q21 is associated with schizophrenia in matched case control and family-based studies.	2007	info:pmid/17412882#abs:3;Admin imported	Ni,X.;Valente,J.;Azevedo,M.H.;Pato,M.T.;Pato,C.N.;Kennedy,J.L.		These lines of evidence suggest that Cx40 and Cx50 may play a role in schizophrenia.
Regulation: MEF2C ---> schizophrenia	Regulation	unknown	2	Alteration of transcriptional networks in the entorhinal cortex after maternal immune activation and adolescent cannabinoid exposure	2016	info:pmid/26923065#body:121;Admin imported	Hollins,S.L.;Zavitsanou,K.;Walker,F.R.;Cairns,M.J.	Brain Behavior and Immunity	Due to its regulatory roles in directing differentiation of dopamine neurons , hippocampal synaptic function ( ) and hippocampal-dependent learning and memory ( ), Mef2c is suggested to play a significant role in the pathogenesis of psychiatric disorders such as schizophrenia and was recently associated with schizophrenia in the largest GWAS (p=4.606E-9) .
Regulation: IGF2 ---> schizophrenia	Regulation	unknown	2	Emerging evidence of insulin-like growth factor 2 as a memory enhancer: A unique animal model of cognitive dysfunction with impaired adult neurogenesis	2014	info:pmid/24778346#cont:316;Admin imported	Iwamoto,T.;Ouchi,Y.;Iwamoto,T.;Ouchi,Y.	Reviews in the Neurosciences	In particular, our data on DiGeorge syndrome chromosomal region 8+/??mice suggests that administration of IGF2 would ameliorate the symptoms of not only cognitive impairment but also other schizophrenic symptoms, which are likely to be traceable to lack of hippocampal neurogenesis (Reif et?al., 2007; Catts et?al., 2013).
Regulation: MIR494 ---> ATXN1	Regulation	unknown	1	Seed-based biclustering of gene expression data	2012	info:pmid/22879981#cont:346	An,J.;Nelson,C.C.;Liew,A.W.-C.	PLoS ONE	These results also suggest that genes ADAMTS6, LUZP2, PRKAB2, ATXN1, CYFIP2, DCP2, and CCRN4L are regulated by miR-494.
Regulation: MTOR ---> schizophrenia	Regulation	unknown	2	How serotonin receptors regulate morphogenic signalling in neurons	2016	info:pmid/27013076#body:312;Admin imported	Wirth,A.;Holst,K.;Ponimaskin,E.	Progress in Neurobiology	The 5-HT6R/mammalian target of rapamycin complex also represents a potential target in schizophrenia treatment.
Regulation: FGFR2 ---> schizophrenia	Regulation	unknown	2	Analysis of 10 independent samples provides evidence for association between schizophrenia and a SNP flanking fibroblast growth factor receptor 2.	2009	info:pmid/18813210#abs:6;Admin imported	O'Donovan,M.C.;Norton,N.;Williams,H.;Peirce,T.;Moskvina,V.;Nikolov,I.;Hamshere,M.;Carroll,L.;Georgieva,L.;Dwyer,S.;Holmans,P.;Marchini,J.L.;Spencer,C.C.;Howie,B.;Leung,H.T.;Giegling,I.;Hartmann,A.M.;M?ller,H.J.;Morris,D.W.;Shi,Y.;Feng,G.;Hoffmann,P.;Pro		The single-nucleotide polymorphism maps 85 kb from the nearest gene encoding fibroblast growth factor receptor 2 (FGFR2) making this a potential susceptibility gene for schizophrenia.
positive Regulation: MIR494 --+> NFE2L2	Regulation	positive	1	Tolerance and immune suppression in the tumor microenvironment	2016	info:pmid/26435343#body:105	Ostrand-Rosenberg,S.	Cellular Immunology	Mechanistically, increased survival has been attributed to miRNA-494 through its ability to activate the AKT pathway , and to activation of the transcription factor Nrf2, which up-regulates anti-oxidant genes and protects myeloid-derived suppressor cell from reactive oxygen species .
negative Regulation: MIR494 ---| INS	Regulation	negative	3	microManaging glucose and lipid metabolism in skeletal muscle: Role of microRNAs;MicroRNA-494, upregulated by tumor necrosis factor-?, desensitizes insulin effect in C2C12 muscle cells;MicroRNA-494, upregulated by tumor necrosis factor-?, desensitizes insulin effect in C2C12 muscle cells.;Current attempts to implement microRNA-based diagnostics and therapy in cardiovascular and metabolic disease:…	2016;2013;2013;2017	info:pmid/27183241#body:89;info:pmid/24349514#cont:124;info:pmid/24349514#abs:6;info:pmid/29107764#body:59	Massart,J.;Katayama,M.;Krook,A.;Lee,H.;Jee,Y.;Hong,K.;Chun,K.-H.;Hwang,G.S.;Lee,H.;Jee,Y.;Hong,K.;Hwang,G.S.;Chun,K.H.;Thanikachalam,P.V.;Ramamurthy,S.;Wong,Z.W.;Koo,B.J.;Wong,J.-Y.;Abdullah,M.F.;Chin,Y.H.;Chia,C.H.;Tan,J.Y.;Neo,W.T.;Tan,B.S.;Khan,W.F.;Kesharwani,P.	BBA - Molecular and Cell Biology of Lipids;PLoS ONE;Drug Discovery Today	Further characterization demonstrated that overexpression of miR-494 is sufficient to reduce insulin signaling, but inhibition was not sufficient to restore insulin action in cells treated with TNF? . ;MiR-494 antagonized insulin action in C2C12 myotubes and CHOIR/IRS1 cells ;Overexpression of miR-494 in CHO(IR/IRS1) and C2C12 myoblasts suppressed insulin action by down-regulating phosphorylation…
Regulation: TNF ---> schizophrenia	Regulation	unknown	20	Meta-Analysis of Cytokine Alterations in Schizophrenia: Clinical Status and Antipsychotic Effects;Association of biomarkers and depressive symptoms in schizophrenia;-G308A tumor necrosis factor alpha functional polymorphism and schizophrenia risk: Meta-analysis plus association study;Neuroleptics normalize increased release of interleukin-1? and tumor necrosis factor-? from monocytes in schizophr…	2011;2011;2007;2001;2003;2004;2012;2012;2014;2014;2015;2015;2006;2013;2014;2003;2007;2017;2018	info:pmid/21641581#body:19;info:pmid/22044873#body:62;info:pmid/17234379#body:104;info:pmid/11439237#body:19;info:pmid/14623370#body:91;info:pmid/15374585#body:10;info:pmid/22647522#body:7;info:pmid/22800757#body:218;info:pmid/24766914#body:9;info:pmid/25248940#body:15;info:pmid/26275704#body:9;info:pmid/26549630#body:71;info:pmid/16932925#abs:10;info:pmid/23453739#abs:1;info:pmid/25265997#abs:15…	Miller,B.J.;Buckley,P.;Seabolt,W.;Mellor,A.;Kirkpatrick,B.;Noto,C.S.;Gadelha,A.;Belangero,S.I.;Smith,M.A.C.;de Aguiar,B.W.;Panizzuti,B.;Mari,J.J.;Gama,C.S.;Bressan,R.A.;Brietzke,E.;Sacchetti,E.;Bocchio-Chiavetto,L.;Valsecchi,P.;Scassellati,C.;Pasqualetti,P.;Bonvicini,C.;Corsini,P.;Rossi,G.;Cesana,B.M.;Barlati,S.;Gennarelli,M.;Kowalski,J.;Blada,P.;Kucia,K.;Madej,A.;Herman,Z.S.;Schwab,S.G.;Mondabon…	Biological Psychiatry;Neuroscience Letters;Brain Behavior and Immunity;Schizophrenia Research;Schizophrenia Research;Schizophrenia Research;Journal of Psychiatric Research;Progress in Neuropsychopharmacology & Biological Psychiatry;Schizophrenia Research;Schizophrenia Research;Psychiatry Research;Schizophrenia Research	Smith and Maes ( ) proposed the macrophage-T-lymphocyte theory that IL-1, IL-2 tumor necrosis factor, interferon-?, and IFN-? produced by chronically activated macrophages and T-lymphocytes are the fundamental mediators of schizophrenia. ;Smith and Maes proposed the macrophage-T-lymphocyte theory, which states that IL-1, IL-2, tumor necrosis factor, interferon-alpha, and IFN-gamma produced by chr…
Regulation: HIF1A ---> schizophrenia	Regulation	unknown	2	Hypoxia and adrenergic function: Molecular mechanisms related to Egr-1 and Sp1 activation	2010	info:pmid/20654592#body:151;Admin imported	Tai,T.C.;Wong-Faull,D.C.;Claycomb,R.;Wong,D.L.	Brain Research	Evidence also suggests that hypoxic stress and hypoxia inducible factor1? may contribute to the pathophysiology of schizophrenia ( ), Alzheimer's disease ( ) and depression ( ).
negative Regulation: MIR208A ---| INS	Regulation	negative	2	MicroRNAs and Metabolism Crosstalk in Energy Homeostasis;Epigenetic control of exercise training-induced cardiac hypertrophy by miR-208	2013;2016	info:pmid/23850315#body:150;info:doi/10.1042/CS20160480#cont:256	Dumortier,O.;Hinault,C.;Van?Obberghen,E.;Soci,U.P.R.;Fernandes,T.;Hashimoto,N.Y.;Mota,G.F.A.;Rosa,K.T.;Irigoyen,M.C.;de Oliveira,E.M.;Barauna,V.G.;Rosa,K.T.;Irigoyen,M.C.;Rosa,K.T.;Irigoyen,M.C.;Rosa,K.T.;Irigoyen,M.C.;Philips,M.I.	Cell Metabolism;Clinical Science	Indeed, reduced miR-208 expression protects mice from obesity and reduces whole-body insulin action and glucose tolerance. ;Both transgenic overexpression of Med13 or pharmacological inhibition of miR-208a showed increased cardiac metabolic rate, resistance to diet-induced obesity, improved insulin signalling and decreased plasma lipid concentration in animal models [6,8,30].
positive Regulation: INS --+> schizophrenia	Regulation	positive	17	No effect of adjunctive, repeated dose intranasal insulin treatment on body metabolism in patients with schizophrenia;Reduced insulin-receptor mediated modulation of striatal dopamine release by basal insulin as a possible contributing factor to hyperdopaminergia in schizophrenia;A systematic review of genetic variants associated with metabolic syndrome in patients with schizophrenia;The epidemio…	2013;2015;2016;2012;2013;2013;2015;1958;1968;1975;1979;1999;2006;2008;2011;2012;2013;2011	info:pmid/23434504#body:21;info:pmid/26118462#body:75;info:pmid/26621002#body:196;info:pmid/22951236#cont:89;info:pmid/23335160#cont:442;info:pmid/23335160#cont:448;info:pmid/26677855#cont:81;info:pmid/24545048#title:1;info:pmid/5713122#title:1;info:pmid/1161954#abs:3;info:pmid/453353#abs:1;info:pmid/10362277#abs:5;info:pmid/16750348#abs:11;info:pmid/18973876#abs:2;info:pmid/21407155#abs:2;info:p…	Li,J.;Li,X.;Liu,E.;Copeland,P.;Freudenreich,O.;Goff,D.C.;Henderson,D.C.;Song,X.;Fan,X.;Caravaggio,F.;Hahn,M.;Nakajima,S.;Gerretsen,P.;Remington,G.;Graff-Guerrero,A.;Malan-M?ller,S.;Kilian,S.;van den Heuvel,L.L.;Bardien,S.;Asmal,L.;Warnich,L.;Emsley,R.A.;Hemmings,S.M.J.;Seedat,S.;Hirschfeld,R.M.A.;Ghasemi,R.;Moosavi,M.;Dargahi,L.;Ahmadiani,A.;Haeri,A.;Mohamed,Z.;Ahmadiani,A.;Ghasemi,R.;Moosavi,M.;…	Schizophrenia Research;Medical Hypotheses;Schizophrenia Research;Journal of Clinical Psychiatry;Molecular Neurobiology;Molecular Neurobiology;PLoS Genetics;Brain Research	We conducted an 8-week, randomized, placebo-controlled, double-blinded study to examine how adjunctive insulin therapy might affect psychopathology, cognition and body metabolism in patients with schizophrenia. ;In other words, under euglycemia the presence of basal insulin should reduce striatal "dopamine to a lesser extent in patients with schizophrenia, while in the absence of basal insulin an…
Regulation: MIR494 ---> MTOR	Regulation	unknown	1	Long coding RNA XIST contributes to neuronal apoptosis through the downregulation of AKT phosphorylation and is negatively regulated by miR-494 in rat spinal cord injury	2017	info:pmid/28368292#cont:238	Gu,S.;Xie,R.;Liu,X.;Shou,J.;Gu,W.;Che,X.	International Journal of Molecular Sciences	As shown in Figure 6G, Western blot analysis showed that the expression of PTEN was decreased and the phosphorylation levels of AKT and mTOR were increased after agomir-miR-494 treatment in rat spinal cord tissues.
positive Regulation: ROS --+> schizophrenia	Regulation	positive	27	Antioxidant potential of vitamins A, E and C in modulating oxidative stress in rat brain;Antioxidant potential of vitamins A, E and C in modulating oxidative stress in rat brain;PCB (Aroclor 1254) enhances oxidative damage in rat brain regions: Protective role of ascorbic acid;NAD(P)H: quinone oxidoreductase (NQO1) gene polymorphism and schizophrenia;Effect of melatonin on PCB (Aroclor 1254) indu…	2004;2004;2007;2003;2010;2002;2002;2005;2006;2007;2008;2013;2010;2015;2016;2012;2011;2012;2014;2014;2015;2010;2010;2002;2003;2005;2006;2006;2007;2010;2014;2007;2012;2009;2012	info:doi/10.1016/j.cccn.2003.11.003#body:4;info:doi/10.1016/j.cccn.2003.11.003#body:59;info:pmid/17141323#body:24;info:doi/10.1016/S0165-1781(03)00095-7#body:61;info:pmid/19914309#body:5;info:pmid/12369276#body:2;info:pmid/12369276#body:105;info:pmid/15610954#body:1;info:pmid/16426720#body:1;info:pmid/17166669#body:28;info:pmid/18555635#body:17;info:pmid/23664585#body:2;info:doi/10.1016/j.schres.…	Zaidi,S.M.K.R.;Banu,N.;Zaidi,S.M.K.R.;Banu,N.;Venkataraman,P.;Muthuvel,R.;Krishnamoorthy,G.;Arunkumar,A.;Sridhar,M.;Srinivasan,N.;Balasubramanian,K.;Aruldhas,M.M.;Arunakaran,J.;Hori,H.;Ohmori,O.;Matsumoto,C.;Shinkai,T.;Nakamura,J.;Venkataraman,P.;Selvakumar,K.;Krishnamoorthy,G.;Muthusami,S.;Rameshkumar,R.;Prakash,S.;Arunakaran,J.;Akyol;Herken,H.;Uz,E.;Fad?ll?o?lu,E.;?nal,S.;S???t,S.;?zyurt,H.;Sav…	Clinica Chimica Acta;Clinica Chimica Acta;Neurotoxicology;Psychiatry Research;Neuroscience Research;Progress in Neuropsychopharmacology & Biological Psychiatry;Progress in Neuropsychopharmacology & Biological Psychiatry;Progress in Neuropsychopharmacology & Biological Psychiatry;Progress in Neuropsychopharmacology & Biological Psychiatry;Medical Hypotheses;International Journal of Developmental N…	Reactive oxygen species are closely involved in several diseases of the nervous system including Parkinson's disease, Schizophrenia, and Alzheimer's disease . ;Glutamate, dopamine, iron-catecholamine complexes and reactive oxygen species are involved in several diseases of the nervous system including Parkinson's disease, Schizophrenia and Alzheimer's disease . ;ROS are closely involved in severa…
positive Regulation: CNR1 --+> schizophrenia	Regulation	positive	22	The endocannabinoid system and psychiatric disorders;The endocannabinoid system and psychiatric disorders;The endocannabinoid system and psychiatric disorders;Effects of cannabinoid CB 1 receptor agonism and antagonism on SKF81297-induced dyskinesia and haloperidol-induced dystonia in Cebus apella monkeys;Cannabinoids and Psychosis;The CNR1 gene in depression and schizophrenia - Is there an assoc…	2010;2010;2010;2011;2007;2012;2011;2012;2007;2013;2015;2015;2006;2011;2013;2013;2014;2014;2014;2014;2016;2005;2013;2014;2011	info:pmid/20353783#body:92;info:pmid/20353783#body:100;info:pmid/20353783#body:126;info:pmid/21029743#body:118;info:doi/10.1016/S0074-7742(06)78010-2#body:9;info:doi/10.1016/j.psychres.2011.11.021#body:5;info:doi/10.1016/j.neuroscience.2011.11.020#body:447;info:pmid/22370152#body:5;info:pmid/17349865#body:9;info:pmid/24309088#body:81;info:pmid/26210060#body:111;info:pmid/26432420#body:107;info:pm…	Parolaro,D.;Realini,N.;Vigano,D.;Guidali,C.;Rubino,T.;Parolaro,D.;Realini,N.;Vigano,D.;Guidali,C.;Rubino,T.;Parolaro,D.;Realini,N.;Vigano,D.;Guidali,C.;Rubino,T.;Madsen,M.V.;Peacock,L.P.;Werge,T.;Andersen,M.B.;Andreasen,J.T.;D'Souza,D.C.;Schennach,R.;Zill,P.;Obermeier,M.;Hauer,D.;Dehning,S.;Cerovecki,A.;Opgen-Rhein,M.;Musil,R.;Spellmann,I.;Matz,J.;Krause,D.;Seem?ller,F.;M?ller,N.;M?ller,H.J.;Bond…	Experimental Neurology;Experimental Neurology;Experimental Neurology;Neuropharmacology;International Review of Neurobiology;Psychiatry Research;Neuroscience;Psychiatry Research;International Review of Neurobiology;European Neuropsychopharmacology;Biological Psychiatry;Biological Psychiatry;Pharmacological Reviews;Neuropsychopharmacology;Neuropsychopharmacology;International Journal of Medical Sci…	Several papers suggest that changes in CB1 receptors may be involved in schizophrenia. reported that binding of [ 3 H]CP55940 to cannabinoid CB1 receptors in the dorso-lateral prefrontal cortex of schizophrenic patients was higher than in controls, independently of recent ingestion of cannabis. ;Therefore changes in CB1 receptors in the anterior cingulate cortex might well be involved in schizoph…
Regulation: SIRT1 ---> schizophrenia	Regulation	unknown	4	Association between Silent Information Regulator 1 (SIRT1) gene polymorphisms and schizophrenia in a Chinese Han population;GENETIC ASSOCIATION ANALYSIS OF SIRT1 WITH SCHIZOPHRENIA IN A JAPANESE POPULATION;SIRT1 gene, schizophrenia and bipolar disorder in the Japanese population: an association study.	2014;2010;2011	info:pmid/25554355#body:5;info:doi/10.1016/j.schres.2010.02.575#body:10;info:pmid/20977650#abs:9;Admin imported	Wang,Y.;Huang,Y.;Peng,M.;Cong,Z.;Li,X.;Lin,A.;Peng,L.;Ma,H.;Zhu,G.;Fukuo,Y.;Kishi,T.;Ikeda,M.;Kitajima,T.;Kawashima,K.;Okochi,T.;Tsunoka,T.;Okumura,T.;Kinoshita,Y.;Yamanouchi,Y.;Inada,T.;Ozaki,N.;Iwata,N.;Kishi,T.;Fukuo,Y.;Kitajima,T.;Okochi,T.;Yamanouchi,Y.;Kinoshita,Y.;Kawashima,K.;Inada,T.;Kunugi,H.;Kato,T.;Yoshikawa,T.;Ujike,H.;Ozaki,N.;Iwata,N.	Psychiatry Research;Schizophrenia Research	These results suggest that altered expression, mutations, and (or) polymorphisms of SIRT1 may be involved in the pathogenesis of schizophrenia.;Discussion: Our result suggested that SIRT1 might play a major role of pathogenesis of schizophrenia in the Japanese population.;In conclusion, the SIRT1 gene may play an important role in the pathophysiology of schizophrenia in the Japanese population.
negative Regulation: L-type calcium channels ---| schizophrenia	Regulation	negative	2	Comparative pharmacology of bipolar disorder and schizophrenia	1999	info:pmid/10507527#body:9;Admin imported	Post,R.M.	Schizophrenia Research	One apparent area of pharmacological divergence between bipolar disorder and schizophrenia is the use of L-type calcium channel blockers (such as the phenylalanine verapamil and the dihydropyridine nimodipine), which may be effective in acute mania ( ) but may exacerbate the symptoms of schizophrenia ( ).
Regulation: NFE2L2 ---> schizophrenia	Regulation	unknown	2	Prenatal choline supplementation diminishes early-life iron deficiency-induced reprogramming of molecular networks associated with behavioral abnormalities in the adult rat hippocampus	2016	info:pmid/26865644#cont:283;Admin imported	Tran,P.V.;Georgieff,M.K.;Kennedy,B.C.;Pisansky,M.T.;Gewirtz,J.C.;Georgieff,M.K.;Gewirtz,J.C.;Won,K.-J.;Simmons,R.A.	Journal of Nutrition	Moreover, emerging evidence suggests a link between NRF2-mediated signaling and the etiology of autism spectrum disorders (56) and schizophrenia (57, 58), both of which have been associated with the offspring of maternal iron deficiency in humans (6, 7, 11).
Regulation: TIMP3 ---> schizophrenia	Regulation	unknown	2	Systematic search for mutations in the human tissue inhibitor of metalloproteinases-3 (TIMP-3) gene on chromosome 22 and association study with schizophrenia.	2001	info:pmid/11353449#abs:8;Admin imported	Hung,C.C.;Chen,Y.H.;Tsai,M.T.;Chen,C.H.		This finding supports that 22q12 is a schizophrenia susceptible region, and it is likely that there might be other genetic mutations in the neighborhood of the TIMP-3 gene locus that may contribute to the susceptibility of schizophrenia.
Regulation: MIR494 ---> TNF	Regulation	unknown	2	Post-transcriptional regulation of cystic fibrosis transmembrane conductance regulator expression and function by MicroRNAs;miR-494 promotes cell proliferation, migration and invasion, and increased sorafenib resistance in hepatocellular carcinoma by targeting PTEN	2013;2015	info:pmid/23646886#cont:133;info:pmid/26045065#cont:27	Ramachandran,S.;Osterhaus,S.R.;Wohlford-Lenane,C.;McCray Jr.,P.B.;Karp,P.H.;Jiang,P.;Xing,Y.;Welsh,M.J.;McCray Jr.,P.B.;Praekh,K.;Xing,Y.;Welsh,M.J.;Welsh,M.J.;Lennox,K.A.;Jacobi,A.M.;Rose,S.D.;Behlke,M.A.;Xing,Y.;Liu,K.;Liu,S.;Zhang,W.;Jia,B.;Tan,L.;Jin,Z.;Liu,Y.	American Journal of Respiratory Cell and Molecular Biology;Oncology Reports	These results indicate that the binding of miR-509??p and miR-494 to the 3??untranslated region of CFTR influences TNF-a??ediated and IL-1b??ediated regulation of CFTR expression in airway epithelia. ;Notably, miR-494-induced tumor necrosis factor (TNF)-related apoptosis-inducing ligand (TRAIL) resistance in non-small-cell lung cancer through the downmodulation of Bim has been previously identifi…
Regulation: PAK1 ---> schizophrenia	Regulation	unknown	3	Abnormalities of the Duo/Ras-Related C3 Botulinum Toxin Substrate 1/p21-Activated Kinase 1 Pathway Drive Myosin Light Chain Phosphorylation in Frontal Cortex in Schizophrenia;Genetic variation in the 3'-untranslated region of PAK1 influences schizophrenia susceptibility.	2012;2017	info:doi/10.1016/j.biopsych.2012.02.006#body:100;Admin imported;info:pmid/28450949#abs:10	Rubio,M.D.;Haroutunian,V.;Meador-Woodruff,J.H.;Jiang,J.;Long,J.;Ling,W.;Huang,G.;Su,L.	Biological Psychiatry	Our findings suggest a mechanism where decreased phosphorylation of PAK1 increases MLC phosphorylation, which in turn might increase the rate of actin depolymerization and lead to dendritic spine collapse in schizophrenia. ;In conclusion, variations in the PAK1 gene influenced the susceptibility and severity of the clinical symptoms of schizophrenia in the Chinese Han population investigated in t…
Regulation: CACNB2 ---> schizophrenia	Regulation	unknown	2	Genome-wide association analysis identifies 13 new risk loci for schizophrenia	2013	info:pmid/23974872#cont:399;Admin imported	Ripke,S.;Fromer,M.;Bulik-Sullivan,B.K.;Neale,B.M.;Purcell,S.;Ripke,S.;O'Dushlaine,C.;Chambert,K.;Moran,J.L.;Fromer,M.;Sanchez,N.;Neale,B.M.;Scolnick,E.;Purcell,S.;McCarroll,S.A.;Ka?hler,A.K.;Collins,A.L.;Crowley,J.J.;Kim,Y.;Williams,S.;Sullivan,P.F.;Akt	Nature Genetics	possible that drugs that act on the protein products of CACNA1C and CACNB2 for a different therapeutic indication could be repurposed for the treatment of schizophrenia.
Regulation: AKT1 ---> schizophrenia	Regulation	unknown	22	GSK-3? activity and hyperdopamine-dependent behaviors;Pharmacological inhibitors of glycogen synthase kinase 3;Behavioral phenotyping of v-akt murine thymoma viral oncogene homolog 1-deficient mice reveals a sex-specific prepulse inhibition deficit in females that can be partially alleviated by glycogen synthase kinase-3 inhibitors but not by antipsychotics;Behavioral phenotyping of v-akt murine …	2011;2004;2011;2011;2011;2012;2012;2014;2016;2010;2006;2006;2014;2015;2015;2006;2007;2008;2010;2016;2010;2007;2012;2010;2017;2018	info:pmid/20727368#body:127;info:pmid/15559249#body:87;info:pmid/20888398#body:6;info:pmid/20888398#body:9;info:pmid/20801219#body:148;info:pmid/22771711#body:217;info:pmid/23083946#body:30;info:pmid/24332015#body:119;info:doi/10.1016/j.jpsychires.2016.07.018#body:74;info:pmid/20212127#body:41;info:pmid/17077150#body:39;info:pmid/17077150#body:43;info:pmid/24493647#cont:317;info:pmid/25688191#con…	Li,Y.C.;Gao,W.J.;Meijer,L.;Flajolet,M.;Greengard,P.;Chen,Y.W.;Lai,W.S.;Chen,Y.W.;Lai,W.S.;Wong,J.;Woon,H.G.;Weickert,C.S.;Zheng,W.;Wang,H.;Zeng,Z.;Lin,J.;Little,P.J.;Srivastava,L.K.;Quirion,R.;Boks,M.P.;Ghosh,A.;Lu,G.;Su,G.;McEvoy,B.;Sadiq,O.;DiMusto,P.D.;Laser,A.;Futchko,J.S.;Henke,P.K.;Eliason,J.L.;Upchurch,G.R.;Hino,M.;Kunii,Y.;Matsumoto,J.;Wada,A.;Nagaoka,A.;Niwa,S.-;Takahashi,H.;Kakita,A.;Ak…	Neuroscience and Biobehavioral Reviews;Trends in Pharmacological Sciences;Neuroscience;Neuroscience;Molecular and Cellular Neuroscience;Brain Research;Biological Psychiatry;The American Journal of Pathology;Journal of Psychiatric Research;Genes and Development;Frontiers in Behavioral Neuroscience;Frontiers in Behavioral Neuroscience;Neuroscience Research;Schizophrenia Research;Psychiatry Research…	It is therefore possible that the reduced function of Akt results in an exacerbated response to increased D 2 receptor stimulation in schizophrenia, similar to results observed in Akt1-gene-knockout mice. ;The recent discovery of reduced AKT1 concentrations and decreased phosphorylation of Ser9 of GSK-3? (and, presumably, increased GSK-3? activity) in the brains of patients with schizophrenia, an…
negative Regulation: MIR208A ---| TNF	Regulation	negative	1	MiRNA208/Mef2 and TNF-? in right ventricular dysfunction: The transition from hypertrophy to failure	2015	info:pmid/25552686#cont:42	Tang,H.;Fernandez,R.A.;Yuan,J.X.-J.	Circulation Research	During the progression of right ventricle hypertrophy to right ventricle failure (decompensation), miR208 continues to decrease in combination with increased tumor necrosis factor-?, leading to increased expression of MED13/NCoR1 complex, which inhibits Mef2c through a negative feedback loop leading to decreased glycolysis and angiogenesis.
Regulation: FGF2 ---> schizophrenia	Regulation	unknown	6	Summary of the 1st Schizophrenia International Research Society Conference oral sessions, Venice, Italy, June 21-25, 2008: The rapporteur reports;Angiogenic and immune signatures in plasma of young relatives at familial high-risk for psychosis and first-episode patients: A preliminary study;Increased levels of serum basic fibroblast growth factor in schizophrenia	2008;2016;2003	info:pmid/18819775#body:2092;info:pmid/26692348#body:9;info:pmid/14561432#body:81;info:doi/10.1016/j.schres.2015.12.001#body:9;info:pmid/27105834#body:158;Admin imported	Abubaker,R.;Alaerts,M.;Allman,A.A.;Barnett,J.;Belujon,P.;Bittner,R.A.;Burne,T.H.J.;Cahn,W.;Chance,S.;Cherkerzian,S.;deSouza,R.;Di Forti,M.;du Bois,T.;Fatj?-Vilas,M.;Green,M.;Halpern,D.;John,J.P.;Kemp,A.;Koelkebeck,K.;Lee,J.;Lodge,D.J.;Michalopoulou,P.;M;Lizano,P.L.;Keshavan,M.S.;Tandon,N.;Mathew,I.T.;Mothi,S.S.;Montrose,D.M.;Yao,J.K.;Hashimoto,K.;Shimizu,E.;Komatsu,N.;Nakazato,M.;Okamura,N.;Watan…	Schizophrenia Research;Schizophrenia Research;Psychiatry Research	Previous studies have revealed that FGF2 and its receptor FGFR1 may play a role in mood disorders and schizophrenia, given its functions including axon branching, oligodendrocyte maturation, remyelination and neuroprotection from environmental insults. ;Additionally, there is growing evidence for neurotrophic and angiogenic factors (brain-derived neurotrophic factor, BDNF; vascular endothelial gr…
Regulation: glucose ---> schizophrenia	Regulation	unknown	13	Deficient Hippocampal Neuron Expression of Proteasome, Ubiquitin, and Mitochondrial Genes in Multiple Schizophrenia Cohorts;Abnormalities in Metabolism and Hypothalamic-Pituitary-Adrenal Axis Function in Schizophrenia-Chapter 6;Abnormalities in Metabolism and Hypothalamic-Pituitary-Adrenal Axis Function in Schizophrenia-Chapter 6;Glucose enhancement of human memory: A comprehensive research revie…	2005;2011;2011;2011;1999;2012;2011;2012;2012;2015;2012;1989;2007;2014;2014;2014	info:pmid/16038679#body:159;info:doi/10.1016/B978-0-12-387718-5.00006-7#body:31;info:doi/10.1016/B978-0-12-387718-5.00006-7#body:120;info:pmid/20883717#body:91;info:pmid/10641582#body:132;info:doi/10.1016/j.bbr.2012.03.039#body:23;info:doi/10.1016/j.nlm.2011.04.006#body:126;info:pmid/22487250#body:23;info:pmid/23084727#body:41;info:pmid/26547882#body:1;info:pmid/22283759#cont:165;info:pmid/278582…	Altar,C.A.;Jurata,L.W.;Charles,V.;Lemire,A.;Liu,P.;Bukhman,Y.;Young,T.A.;Bullard,J.;Yokoe,H.;Webster,M.J.;Knable,M.B.;Brockman,J.A.;Guest,P.C.;Martins-de-Souza,D.;Vanattou-Saifoudine,N.;Harris,L.W.;Bahn,S.;Guest,P.C.;Martins-de-Souza,D.;Vanattou-Saifoudine,N.;Harris,L.W.;Bahn,S.;Smith,M.A.;Riby,L.M.;Eekelen,J.A.M.;Foster,J.K.;Fucetola,R.;Newcomer,J.W.;Craft,S.;Melson,A.K.;Gagnon,C.;Desjardins-Cr?…	Biological Psychiatry;International Review of Neurobiology;International Review of Neurobiology;Neuroscience and Biobehavioral Reviews;Psychiatry Research;Behavioural Brain Research;Neurobiology of Learning and Memory;Behavioural Brain Research;Psychoneuroendocrinology;Schizophrenia Research;Current Pharmaceutical Biotechnology	This hypothesis is supported by the ability of glucose consumption to reverse some of the cognitive deficits in schizophrenia ( ). ;Microarray analysis of glucose-deprived lymphoblastoid cells showed differential expression of glucose-responsive genes in schizophrenia compared to control subjects ( ). ;Our finding of decreased GLUT1 levels in the pituitary of schizophrenia suggests that GLUT1 is …
Regulation: MMP9 ---> schizophrenia	Regulation	unknown	6	The C(- 1562)T polymorphism of matrix metalloproteinase-9 gene is associated with schizophrenia in China;Relationship between matrix metalloproteinase-9 and oxidative stress in drug-free male schizophrenia: A case control study;Functional polymorphism of matrix metalloproteinase-9 (MMP-9) gene in alcohol dependence: family and case control study.;Redox dysregulation, immuno-inflammatory alteratio…	2011;2016;2010;2017;2017;2013;2013	info:pmid/21620482#body:5;info:pmid/26351924#cont:147;info:pmid/20197064#abs:2;info:pmid/28100419#body:15;info:pmid/28100419#body:141;info:pmid/24141084#body:91;info:pmid/24141084#abs:13;Admin imported	Han,H.;He,X.;Tang,J.;Liu,W.;Liu,K.;Zhang,J.;Wang,X.;Xu,Y.;Chen,X.;Devanarayanan,S.;Nandeesha,H.;Kattimani,S.;Sarkar,S.;Samochowiec,A.;Grzywacz,A.;Kaczmarek,L.;Bienkowski,P.;Samochowiec,J.;Mierzejewski,P.;Preuss,U.W.;Grochans,E.;Ciechanowicz,A.;Ali,F.T.;Abd El-Azeem,E.M.;Hamed,M.A.;Ali,M.A.M.;Abd Al-Kader,N.M.;Hassan,E.A.;Ali,F.T.;Abd El-Azeem,E.M.;Hamed,M.A.;Ali,M.A.M.;Abd Al-Kader,N.M.;Hassan,E.…	Psychiatry Research;Clinical Chemistry and Laboratory Medicine;Schizophrenia Research;Schizophrenia Research;Neuroscience Letters	The association of MMP-9 with the central nervous system and the prefrontal cortex supports the idea that genetic polymorphisms of MMP-9 may contribute to susceptibility to the development of schizophrenia. ;Even though the mechanism through which MMP-9 is involved in the pathogenesis of schizophrenia is unclear, we speculated that elevated MMP-9 level due to oxidative stress may cause elongation…
Regulation: APC ---> schizophrenia	Regulation	unknown	2	MK-801 induces schizophrenic behaviors through downregulating Wnt signaling pathways in male mice.	2011	info:pmid/21338586#abs:11;Admin imported	Yu,J.;Qi,D.;Xing,M.;Li,R.;Jiang,K.;Peng,Y.;Cui,D.		adenomatous polyposis coli facilitates neurite growth, potentially contributing to the pathology of schizophrenia.
negative Regulation: EP300 ---| schizophrenia	Regulation	negative	10	P300 asymmetry in schizophrenia: a meta-analysis;Cognitive event-related potentials differentiate schizophrenia with obsessive-compulsive disorder (schizo-OCD) from OCD and schizophrenia without OC symptoms;Abnormalities of auditory P300 cortical current density in patients with schizophrenia using high density recording;Impaired MMN/P3a complex in first-episode psychosis: Cognitive and psychosoc…	2001;2009;2003;2010;2004;2003;2003;2013;2013;2008	info:pmid/11600190#body:78;info:pmid/19800695#body:20;info:pmid/12663068#body:101;info:pmid/20302901#body:3;info:pmid/15329307#body:92;info:pmid/14580600#body:59;info:pmid/14580600#body:100;info:pmid/24268468#body:20;info:pmid/23347445#cont:221;info:pmid/18321680#abs:3;Admin imported	Jeon,Y.W.;Polich,J.;Pallanti,S.;Castellini,G.;Chamberlain,S.R.;Quercioli,L.;Zaccara,G.;Fineberg,N.A.;Wang,J.;Hiramatsu,K.I.;Hokama,H.;Miyazato,H.;Ogura,C.;Hermens,D.F.;Ward,P.B.;Hodge,M.A.R.;Kaur,M.;Naismith,S.L.;Hickie,I.B.;Bramon,E.;Rabe-Hesketh,S.;Sham,P.;Murray,R.M.;Frangou,S.;Wang,J.;Hirayasu,Y.;Hiramatsu,K.I.;Hokama,H.;Miyazato,H.;Ogura,C.;Wang,J.;Hirayasu,Y.;Hiramatsu,K.I.;Hokama,H.;Miyaza…	Psychiatry Research;Psychiatry Research;International Journal of Psychophysiology;Progress in Neuropsychopharmacology & Biological Psychiatry;Schizophrenia Research;Clinical Neurophysiology;Clinical Neurophysiology;Schizophrenia Research;DNA and Cell Biology	Fourth, P300 measures from auditory paradigms can be strongly affected by stimulus, task, and state parameters ( ), with similar factors found to produce schizophrenia compared to control effect size differences even though few studies have attempted to isolate key variables (cf. ). ;Visual P300 is not as reliably reduced in schizophrenia compared with the auditory P300 component.;When ANOVA was …
Regulation: DNMT3B ---> schizophrenia	Regulation	unknown	3	DNA methyltransferase 3B gene increases risk of early onset schizophrenia;Association between BDNF Val66Met polymorphism and cognitive performance in antipsychotic-nai?ve patients with schizophrenia	2009;2012	info:pmid/19576953#body:62;info:pmid/22477643#cont:224;Admin imported	Zhang,C.;Fang,Y.;Xie,B.;Cheng,W.;Du,Y.;Wang,D.;Yu,S.;Lu,W.;Zhang,C.;Yi,Z.;Li,Z.;Wu,Z.;Fang,Y.	Neuroscience Letters;Journal of Molecular Neuroscience	Though rs6119954 is intronic and unlikely to be a direct disease-causing polymorphism, it is linkage disequilibrium with other unidentified genetic factors of DNMT3B that may have effect on the generation of aberrant methylation and increase the susceptibility to schizophrenia.;Our subsequent studies indicated that the interaction between DRD1 and DNA methyltransferase 3B gene increases the risk …
Regulation: PKA ---> schizophrenia	Regulation	unknown	1	The intellectual disability and schizophrenia associated transcription factor TCF4 is regulated by neuronal activity and protein kinase A.	2017	info:pmid/28951451#title:1	Sepp,M.;Vihma,H.;Nurm,K.;Urb,M.;Page,S.C.;Roots,K.;Hark,A.;Maher,B.J.;Pruunsild,P.;Timmusk,T.		The intellectual disability and schizophrenia associated transcription factor TCF4 is regulated by neuronal activity and protein kinase A.
Regulation: MIR208B ---> BCL2	Regulation	unknown	1	Luteolin inhibits ischemia/reperfusion-induced myocardial injury in rats via downregulation of microRNA-208b-3p;Luteolin inhibits ischemia/reperfusion-induced myocardial injury in rats via downregulation of microRNA-208b-3p	2015;2015	info:pmid/26658785#cont:220;info:pmid/26658785#cont:221	Bian,C.;Liu,Y.;Wu,P.;Li,D.;Xu,T.;Zhu,H.;Pan,D.;Luo,Y.;Li,D.;Bian,C.;Liu,Y.;Wu,P.;Li,D.;Xu,T.;Zhu,H.;Pan,D.;Luo,Y.;Li,D.	PLoS ONE;PLoS ONE	While Bcl-2 was decreased after anoxia/reoxygenation injury, but increased by Luteolin pretreatment in H9c2 cells, ***p<0.001 as compared with control group, ##p<0.01 as compared with AR group; Over-expressing MicroRNA-208b-3p decreased Bcl-2, #p<0.05 as compared with AR group, and abolished the effects of Luteolin on Bcl-2 (p>0.05). ;Knocking down MicroRNA-208b-3p increased Bcl-2, #p<0.05 as com…
Regulation: LIF ---> schizophrenia	Regulation	unknown	2	Three independent lines of evidence suggest retinoids as causal to schizophrenia.	1998	info:pmid/9636132#body:96;Admin imported	Goodman,A.B.		Other schizophrenia candidate genes and molecules regulated by retinoic acid include: amyloid precursor protein (83), microtubule-associated protein 2 (tau) (83), c-fos (84), c-jun (85), ciliary neurotropic/leukemia inhibitory factor (86, 87), N-methyl-d-aspartate receptors 1 and 2B (88), ? opioid receptor (88), ?-aminobutyric acid type A receptor (89), growth-associated protein 43 (90), interleu…
Regulation: ATP2A2 ---> schizophrenia	Regulation	unknown	2	Age-dependent microRNA control of synaptic plasticity in 22q11 deletion syndrome and schizophrenia;Age-dependent microRNA control of synaptic plasticity in 22q11 deletion syndrome and schizophrenia;Age-dependent microRNA control of synaptic plasticity in 22q11 deletion syndrome and schizophrenia	2012;2012;2012	info:pmid/23055483#cont:303;info:pmid/23055483#cont:367;info:pmid/23055483#cont:372;Admin imported	Earls,L.R.;Gaines Fricke,R.;Yu,J.;Berry,R.B.;Baldwin,L.T.;Zakharenko,S.S.;Earls,L.R.;Gaines Fricke,R.;Yu,J.;Berry,R.B.;Baldwin,L.T.;Zakharenko,S.S.;Earls,L.R.;Gaines Fricke,R.;Yu,J.;Berry,R.B.;Baldwin,L.T.;Zakharenko,S.S.	Journal of Neuroscience;Journal of Neuroscience;Journal of Neuroscience	Given the severe phenotype associated with SERCA2 elevation in mouse neurons, this finding suggests that elevation in SERCA2 protein may contribute to neural deficits in schizophrenia. ;Regardless of how SERCA2 changes, our results indicate that SERCA2 upregulation at synapses may be a pathogenic mechanism of schizophrenia. ;Model of SERCA2-dependent mechanism of neural dysfunction in 22q11 delet…
Regulation: IL10 ---> schizophrenia	Regulation	unknown	13	Sarm1, a neuronal inflammatory regulator, controls social interaction, associative memory and cognitive flexibility in mice;Cytokine alterations in first-episode schizophrenia patients before and after antipsychotic treatment;Decreased interleukin-10 serum levels in first-episode drug-na?ve schizophrenia: Relationship to psychopathology;Decreased interleukin-10 serum levels in first-episode drug-…	2013;2014;2014;2014;2015;2016;2016;2013;2006;2014;2014;2003	info:pmid/24321214#body:6;info:pmid/24582037#body:89;info:pmid/24766914#body:102;info:pmid/24766914#body:119;info:pmid/26092265#body:251;info:pmid/27397081#body:112;info:pmid/26971470#body:112;info:pmid/23951054#cont:275;info:pmid/16378687#abs:7;info:pmid/25265997#abs:15;info:pmid/25535603#abs:9;info:pmid/14563376#abs:1;info:doi/10.1016/j.bbi.2016.03.005#body:19;info:doi/10.1016/j.bbi.2016.03.005…	Lin,C.W.;Hsueh,Y.P.;de Witte,L.;Tomasik,J.;Schwarz,E.;Guest,P.C.;Rahmoune,H.;Kahn,R.S.;Bahn,S.;Xiu,M.H.;Yang,G.G.;Tan,Y.L.;Chen,D.C.;Tan,S.P.;Wang,Z.R.;Yang,F.D.;Okusaga,O.;Soares,J.C.;Zhang,X.Y.;Xiu,M.H.;Yang,G.G.;Tan,Y.L.;Chen,D.C.;Tan,S.P.;Wang,Z.R.;Yang,F.D.;Okusaga,O.;Soares,J.C.;Zhang,X.Y.;Leza,J.C.;Garc?a-Bueno,B.;Bioque,M.;Arango,C.;Parellada,M.;Do,K.;O??onnell,P.;Bernardo,M.;Kapelski,P.;…	Brain Behavior and Immunity;Schizophrenia Research;Schizophrenia Research;Schizophrenia Research;Neuroscience and Biobehavioral Reviews;Journal of Neuroimmunology;Brain Behavior and Immunity;PLoS ONE	For example, both interleukin -6 and IL-10 are involved in infection-induced schizophrenia in mice ( ), and interleukin-1?, IL-6 and tumor necrosis factor (TNF)-? inhibit dendrite outgrowth in rat cortical neurons ( ). ;These genetic studies suggest that IL-10 and IL-1RA may have a causal role in schizophrenia pathogenesis.;Thus, the decreased IL-10 may alter the central dopamine function and fur…
Regulation: PROS1 ---> schizophrenia	Regulation	unknown	2	Improvement of psychotic symptoms and the role of tissue plasminogen activator	2015	info:pmid/26593907#cont:62;Admin imported	Hoirisch-Clapauch,S.;Nardi,A.E.	International Journal of Molecular Sciences	None of the controls had free-protein S deficiency and all participants had normal protein C levels, suggesting that protein S could have a role in schizophrenia independent of protein C [20].
Regulation: BCL2 ---> schizophrenia	Regulation	unknown	5	Cortical Bcl-2 protein expression and apoptotic regulation in schizophrenia;Effects of estrogen on brain development and neuroprotection-implications for negative symptoms in schizophrenia 1 1 Part of this review was presented at the Seventh International Congress of Biological Psychiatry in Berlin, Germany, 1-7 July 2001.;Bcl-2 associated with positive symptoms of schizophrenic patients in an ac…	2000;2003;2013;2013;2000;2004	info:pmid/11032975#body:121;info:doi/10.1016/S0306-4530(02)00126-9#body:114;info:pmid/23998360#body:7;info:pmid/23998360#abs:1;info:pmid/11032975#body:155;info:pmid/15464760#abs:4;Admin imported	Jarskog,L.F.;Gilmore,J.H.;Selinger,E.S.;Lieberman,J.A.;Rao,M.L.;K?lsch,H.;Tsai,M.C.;Liou,C.W.;Lin,T.K.;Lin,I.M.;Huang,T.L.;Tsai,M.C.;Liou,C.W.;Lin,T.K.;Lin,I.M.;Huang,T.L.;Jarskog,L.F.;Gilmore,J.H.;Selinger,E.S.;Lieberman,J.A.;Luo,C.;Xu,H.;Li,X.M.	Biological Psychiatry;Psychoneuroendocrinology;Psychiatry Research;Biological Psychiatry	Therefore, a reduction of Bcl-2 protein could increase the vulnerability of schizophrenic brain to proapoptotic stimuli. ;Thus, Bcl-2 is probably involved in schizophrenia, but the role of Bcl-xl has not been investigated ( ). ;Apoptosis-related protein Bcl-2 may contribute to the pathophysiology of schizophrenia ( ). ;B cell lymphoma protein-2 (Bcl-2) may contribute to the pathophysiology of sch…
Regulation: CACNA1C ---> schizophrenia	Regulation	unknown	10	Effect of CACNA1C rs1006737 on neural correlates of verbal fluency in healthy individuals;A Chemical-Genetic Criterion for Identifying Disease Biomarkers;Genome-wide association analysis identifies 13 new risk loci for schizophrenia;DNA methylation profiling in the thalamus and hippocampus of postnatal malnourished mice, including effects related to long-term potentiation;CACNA1C genomewide suppo…	2010;2016;2013;2014;2014;2015;2014;2014;2013	info:pmid/19781653#body:10;info:pmid/27133018#body:24;info:pmid/23974872#cont:399;info:pmid/24555847#cont:415;info:pmid/25470093#cont:11;info:pmid/26063464#cont:437;info:pmid/24275578#title:1;info:pmid/25470093#abs:8;info:pmid/23900723#abs:6;info:doi/10.1016/j.molmed.2016.04.001#body:24;Admin imported	Krug,A.;Nieratschker,V.;Markov,V.;Krach,S.;Jansen,A.;Zerres,K.;Eggermann,T.;St?cker,T.;Shah,N.J.;Treutlein,J.;M?hleisen,T.W.;Kircher,T.;Quan,Y.;Zhang,H.-Y.;Ripke,S.;Fromer,M.;Bulik-Sullivan,B.K.;Neale,B.M.;Purcell,S.;Ripke,S.;O'Dushlaine,C.;Chambert,K.;Moran,J.L.;Fromer,M.;Sanchez,N.;Neale,B.M.;Scolnick,E.;Purcell,S.;McCarroll,S.A.;Ka?hler,A.K.;Collins,A.L.;Crowley,J.J.;Kim,Y.;Williams,S.;Sulliva…	Neuroimage;Trends in Molecular Medicine;Nature Genetics;BMC Neuroscience;Journal of Clinical Psychiatry;Journal of Human Genetics	The variant in the CACNA1C gene was subsequently also shown to contribute as well to schizophrenia and recurrent major depression ( ), further supporting the hypothesis that schizophrenia and bipolar disorder show biological overlap (for review, see ).;For instance, because the anti-schizophrenia drug isradipine is an inhibitor of CACNA1C , CACNA1C could contribute to schizophrenia through a gain…
Regulation: ATXN1 ---> schizophrenia	Regulation	unknown	1	Integrated analysis supports ATXN1 as a schizophrenia risk gene;Integrated analysis supports ATXN1 as a schizophrenia risk gene;Integrated analysis supports ATXN1 as a schizophrenia risk gene	2017;2017;2017	info:doi/10.1016/j.schres.2017.10.010#body:20;info:doi/10.1016/j.schres.2017.10.010#body:119;info:doi/10.1016/j.schres.2017.10.010#body:126	Liu,J.;Su,B.;Liu,J.;Su,B.;Liu,J.;Su,B.	Schizophrenia Research;Schizophrenia Research;Schizophrenia Research	We thus hypothesize that ATXN1 may participate in Schizophrenia etiology through direct interaction(s) with known Schizophrenia risk genes such as ZNF804A.;We also observed that Schizophrenia patients had significantly decreased expression compared with healthy controls, and such ATXN1 perturbation may contribute to Schizophrenia etiology. ;Considering the high expression of ATXN1 in PFC and its …
Regulation: MIR208A ---> heat shock protein	Regulation	unknown	1	MicroRNA-mediated maturation of human pluripotent stem cell-derived cardiomyocytes: Towards a better model for cardiotoxicity?	2016	info:pmid/27265266#body:39	White,M.C.;Pang,L.;Yang,X.	Food and Chemical Toxicology	Both miR-133 and miR-1 are decreased in three distinct models of murine hypertrophy, suggesting that coordination between these two cardiac-enriched MicroRNAs may also regulate hypertrophy ( ). miR-208a and miR-208b are located within intronic regions of the ?- and ?-cardiac myosin heavy chain (Myh6 and Myh7) genes, respectively ( ), which hard-wires miR-208 for cardiac-specific expression ( ). m…
Regulation: EGFR ---> schizophrenia	Regulation	unknown	7	Growth factors as clinical biomarkers of prognosis and diagnosis in psychiatric disorders;NTAK/neuregulin-2 secreted by astrocytes promotes survival and neurite outgrowth of neurons via ErbB3;A cyclooxygenase-2 inhibitor ameliorates behavioral impairments induced by striatal administration of epidermal growth factor.;Regulation of NMDA receptors by neuregulin signaling in prefrontal cortex.;No as…	2016;2016;2007;2005;2008	info:pmid/27618303#body:34;info:pmid/27113200#body:94;info:pmid/17881518#body:340;info:pmid/15901778#body:60;info:pmid/18186075#abs:1;Admin imported;info:pmid/28646138#abs:8	Galvez-Contreras,A.Y.;Campos-Ordonez,T.;Lopez-Virgen,V.;Gomez-Plascencia,J.;Ramos-Zuniga,R.;Gonzalez-Perez,O.;Nakano,N.;Kanekiyo,K.;Nakagawa,T.;Asahi,M.;Ide,C.;Mizuno,M.;Sotoyama,H.;Narita,E.;Kawamura,H.;Namba,H.;Zheng,Y.;Eda,T.;Nawa,H.;Gu,Z.;Jiang,Q.;Fu,A.K.;Ip,N.Y.;Yan,Z.;Ito,Y.;Yamada,S.;Takahashi,N.;Saito,S.;Yoshimi,A.;Inada,T.;Noda,Y.;Ozaki,N.	Cytokine and Growth Factor Reviews;Neuroscience Letters	Interestingly, the antipsychotic clozapine activates ERK 1/2 through the EGF receptor (EGFR or ErbB1) in cortical prefrontal neurons , which suggest that EGFR is a potential therapeutic target in schizophrenia. ;NRG-ErbB signaling in the CNS has been speculated to play a role in neuropsychiatric diseases including schizophrenia, bipolar disorder and major depression . ;Accordingly, these results …
positive Regulation: prostaglandin E2 --+> schizophrenia	Regulation	positive	1	Mechanisms of involvement of eicosanoids and their precursors in the pathophysiology and treatment of schizophrenia	2013	info:pmid/23590232#cont:412	Schmidt,L.;Himmerich,H.;Ceglarek,U.;Kortz,L.;Thiery,J.;Ceglarek,U.;Kortz,L.;Hoop,M.;Kirkby,K.C.	Medicinal Chemistry	As prostaglandin E2, cyclooxygenases-2, thromboxane A2 and thromboxane B2 have been shown to be involved in the pathophysiology of schizophrenia or its treatment, and as lower general polyunsaturated fatty acid concentration has repeatedly been found in the serum, the plasma, the peripheral tissue, the erythrocyte membranes and the brain of schizophrenic patients (see Table 2), the question arise…
Regulation: PP2B ---> schizophrenia	Regulation	unknown	6	Decreased hippocampal expression of the susceptibility gene PPP3CC and other calcineurin subunits in schizophrenia;Postmortem brain calcineurin protein levels in schizophrenia patients are not different from controls;Probing the Ca2+/CaM-induced secondary structural and conformational changes in calcineurin;Shifting towards a model of mGluR5 dysregulation in schizophrenia: Consequences for future…	2005;2006;2014;2015;2003;2005	info:pmid/15820226#body:152;info:pmid/16460915#body:11;info:pmid/24398235#body:5;info:pmid/26349010#body:235;info:pmid/12851457#body:200;info:pmid/15843870#abs:4	Eastwood,S.L.;Burnet,P.W.J.;Harrison,P.J.;Kozlovsky,N.;Scarr,E.;Dean,B.;Agam,G.;Zhao,Y.;Yang,H.;Meng,K.;Yu,S.;Matosin,N.;Fernandez-Enright,F.;Lum,J.S.;Newell,K.A.;Miyakawa,T.;Leiter,L.M.;Gerber,D.J.;Gainetdinov,R.R.;Sotnikova,T.D.;Zeng,H.;Caron,M.G.;Tonegawa,S.;Kinoshita,Y.;Suzuki,T.;Ikeda,M.;Kitajima,T.;Yamanouchi,Y.;Inada,T.;Yoneda,H.;Iwata,N.;Ozaki,N.	Biological Psychiatry;Schizophrenia Research;International Journal of Biological Macromolecules;Neuropharmacology	It is beyond the scope of this study to speculate upon which of its many possible pathways decreased calcineurin expression may predominantly influence in schizophrenia. ;In addition, an association study of Calcineurin-related genes and schizophrenia suggests that the Calcineurin gene may increase susceptibility to schizophrenia ( ). ;Therefore, dysregulation of Calcineurin underlies many diseas…
negative Regulation: MIR208A ---| PP2B	Regulation	negative	2	Effect of microRNA-208a on mitochondrial apoptosis of cardiomyocytes of neonatal rats;Effect of microRNA-208a on mitochondrial apoptosis of cardiomyocytes of neonatal rats	2015;2015	info:doi/10.1016/j.apjtm.2015.07.023#body:99;info:pmid/26433661#body:99	Meng,L.-D.;Meng,A.-C.;Zhu,Q.;Jia,R.-Y.;Kong,Q.-Z.;Meng,L.-D.;Meng,A.-C.;Zhu,Q.;Jia,R.-Y.;Kong,Q.-Z.	Asian Pacific Journal of Tropical Medicine;Asian Pacific Journal of Tropical Medicine	According to Targetscan bioinformatic websites , it's predicted that miR-208a could be complementarily paired with 3'UTR region of calcineurin mRNA, which indicated that miR-208a might also inhibit the calcineurin, inhibit the activation of mitochondrial apoptosis pathway, and thus inhibit the apoptosis. ;According to Targetscan bioinformatic websites , it's predicted that miR-208a could be compl…
Regulation: VEGFA ---> schizophrenia	Regulation	unknown	5	Decreased VEGF mRNA expression in the dorsolateral prefrontal cortex of schizophrenia subjects;Alterations in plasma vascular endothelial growth factor levels in patients with schizophrenia before and after treatment;Angiogenic and immune signatures in plasma of young relatives at familial high-risk for psychosis and first-episode patients: A preliminary study;Alterations in plasma vascular endot…	2009;2015;2016;2015	info:pmid/19576729#body:4;info:pmid/25977072#body:125;info:pmid/26692348#body:9;info:pmid/25977072#abs:10;info:doi/10.1016/j.schres.2015.12.001#body:9;Admin imported	Fulzele,S.;Pillai,A.;Lee,B.-H.;Hong,J.-P.;Hwang,J.-A.;Ham,B.-J.;Na,K.-S.;Kim,W.-J.;Trigo,J.;Kim,Y.-K.;Lizano,P.L.;Keshavan,M.S.;Tandon,N.;Mathew,I.T.;Mothi,S.S.;Montrose,D.M.;Yao,J.K.;Lee,B.H.;Hong,J.P.;Hwang,J.A.;Ham,B.J.;Na,K.S.;Kim,W.J.;Trigo,J.;Kim,Y.K.	Schizophrenia Research;Psychiatry Research;Schizophrenia Research	A defect in VEGF gene expression would therefore be expected to influence the pathophysiology of schizophrenia. ;Although the mechanism of VEGF in the pathophysiology of schizophrenia has not yet been explained, it may be that VEGF has a neuroprotective role in the improvement of schizophrenia or in the treatment effects of antipsychotics. ;Additionally, there is growing evidence for neurotrophic…
Regulation: nAChR ---> schizophrenia	Regulation	unknown	95	Solution structure of ?-conotoxin PIA, a novel antagonist of ?6 subunit containing nicotinic acetylcholine receptors;Nicotinic interactions with antipsychotic drugs, models of schizophrenia and impacts on cognitive function;Profile of A-716096, a novel thiazolylidine positive allosteric modulator of the ?7 nicotinic acetylcholine receptor;Effects of 4R,6R-cembratriene diol on human ?7 nicotinic a…	2005;2007;2009;2009;2011;2002;2005;2011;2004;2011;2009;2008;2010;2011;2010;2005;2000;2009;2000;2007;2000;2003;2000;2008;2008;2006;2009;2000;2009;2012;2012;2012;2012;2013;2013;2014;2014;2013;2014;2016;1998;1997;2008;2000;2016;2010;2010;2010;2013;2014;2014;2014;2015;2014;2016;1997;1998;2000;2000;2002;2002;2004;2005;2007;2007;2008;2008;2009;2009;2009;2009;2010;2011;2011;2011;2012;2014;2015;2015;2014…	info:pmid/16289101#body:6;info:pmid/17714691#body:24;info:doi/10.1016/j.bcp.2009.06.062#body:1;info:doi/10.1016/j.bcp.2009.06.066#body:2;info:doi/10.1016/j.bcp.2011.07.015#body:2;info:pmid/11904128#body:22;info:pmid/15820238#body:111;info:doi/10.1016/j.bpj.2010.12.2094#body:1;info:doi/10.1016/j.neuropharm.2004.05.002#body:2;info:pmid/21167848#body:28;info:pmid/19393680#body:3;info:pmid/18651995#b…	Chi,S.W.;Lee,S.H.;Kim,D.H.;Kim,J.S.;Olivera,B.M.;McIntosh,J.M.;Han,K.H.;Levin,E.D.;Rezvani,A.H.;Donnelly-Roberts,D.;Malysz,J.;Faghih,R.;Gronlien,H.;Haakerud,M.;Thorin-Hagne,K.;Ween,H.;Gopalakrishnan,S.M.;Hu,M.;Li,J.;Anderson,D.J.;Kohlhaas,K.;Namovic,M.;Radek,R.;Robb,H.;Briggs,C.A.;Bitner,R.S.;Bunnelle,W.H.;Gopalakrishnan,M.;Castro,W.;Hann,R.;Eterovi,V.A.;Hammond,P.S.;Xiao,Y.D.;Kombo,D.C.;Yohannes…	Biochemical and Biophysical Research Communications;Biochemical Pharmacology;Biochemical Pharmacology;Biochemical Pharmacology;Biochemical Pharmacology;Biological Psychiatry;Biological Psychiatry;Biophysical Journal;Neuropharmacology;Neuropharmacology;Toxicon;Pharmacology, Biochemistry and Behavior;Pharmacology, Biochemistry and Behavior;Pharmacology, Biochemistry and Behavior;Pharmacology and Th…	The ability to discriminate among a variety of subtypes of Nicotinic acetylcholine receptors is important for drug development to treat pain, memory disorders, Parkinson's disease, schizophrenia, and nicotine addiction. ;Nicotinic receptors in the brain appear to play a key role in the manifestation of schizophrenia. ;Targeting ?7 neuronal nicotinic receptors (?7 nAChRs) via selective ?7 NNR agon…
Regulation: IL6 ---> schizophrenia	Regulation	unknown	20	Effects of symptomatic severity on elevation of plasma soluble interleukin-2 receptor in bipolar mania;Postoperative confusion in schizophrenic patients is affected by interleukin-6;Antipsychotic treatment may alter T-helper (TH) 2 arm cytokines;Postoperative confusion in schizophrenic patients is affected by interleukin-6;Sarm1, a neuronal inflammatory regulator, controls social interaction, ass…	2001;2003;2006;2003;2013;2014;2014;2015;2016;2011;2013;1997;2003;2008;2015;2016;2012;2012;2014;2014;2003;2007	info:pmid/11313085#body:89;info:doi/10.1016/j.jclinane.2003.03.008#body:13;info:pmid/16504930#body:60;info:pmid/14652125#body:13;info:pmid/24321214#body:6;info:doi/10.1016/j.jneuroim.2014.09.019#body:114;info:pmid/26198920#body:114;info:pmid/26589393#body:83;info:pmid/27460706#body:223;info:pmid/21736542#cont:667;info:pmid/24027504#cont:376;info:pmid/19698539#abs:7;info:pmid/14652125#title:1;info…	Tsai,S.Y.M.;Yang,Y.Y.;Kuo,C.J.;Chen,C.C.;Leu,S.J.C.;Kudoh,A.;Takase,H.;Takahira,Y.;Katagai,H.;Takazawa,T.;Pae,C.U.;Yoon,C.H.;Kim,T.S.;Kim,J.J.;Park,S.H.;Lee,C.U.;Lee,S.J.;Lee,C.;Paik,I.H.;Kudoh,A.;Takase,H.;Takahira,Y.;Katagai,H.;Takazawa,T.;Lin,C.W.;Hsueh,Y.P.;Kapelski,P.;Skibinska,M.;Maciukiewicz,M.;Pawlak,J.;Permoda-Osip,A.;Twarowska-Hauser,J.;Kapelski,P.;Skibinska,M.;Maciukiewicz,M.;Pawlak,J.…	Journal of Affective Disorders;Journal of Clinical Anesthesia;International Immunopharmacology;Journal of Clinical Anesthesia;Brain Behavior and Immunity;Journal of Neuroimmunology;Journal of Neuroimmunology;Schizophrenia Research;BBA - Molecular Basis of Disease;Current Pharmaceutical Design;Frontiers in Behavioral Neuroscience;Neurotoxicity Research;Progress in Neuropsychopharmacology & Biologi…	Thus, it is suggested that IL-6 plays a role in the paranoid-hallucinatory symptomatology of schizophrenia. ;In this study, we investigated the relationship between cortisol and the postoperative confusion, whether epidural analgesia given with local anesthetics affects postoperative confusion, and whether IL-6 affects postoperative confusion in schizophrenic patients. ;Our finding suggested that…
Regulation: NF-kB ---> schizophrenia	Regulation	unknown	5	Activation of Th17 cells in drug na?ve, first episode schizophrenia;Variants of the RELA gene are associated with schizophrenia and their startle responses;The schizophrenia-related protein dysbindin-1a is degraded and facilitates NF-Kappa B activity in the nucleus;The evidence for altered BDNF expression in the brain of rats reared or housed in social isolation: A systematic review	2014;2011;2015;2017	info:pmid/24447943#body:85;info:pmid/21593732#cont:47;info:pmid/26171858#cont:308;Admin imported;info:pmid/28620285#cont:172	Ding,M.;Song,X.;Zhao,J.;Gao,J.;Li,X.;Yang,G.;Wang,X.;Harrington,A.;Fan,X.;Lv,L.;Hashimoto,R.;Takeda,M.;Hashimoto,R.;Ohi,K.;Yasuda,Y.;Fukumoto,M.;Yamamori,H.;Takahashi,H.;Iwase,M.;Kazui,H.;Takeda,M.;Hashimoto,R.;Ohi,K.;Yasuda,Y.;Fukumoto,M.;Yamamori,H.;Takahashi,H.;Okochi,T.;Iwata,N.;Ozaki,N.;Hashimoto,R.;Kunugi,H.;Yamamori,H.;Okochi;Fu,C.;Wang,G.;Chen,D.;Hu,Q.;Wang,G.;Chen,R.;Lim,K.-L.;Mur?nov?,J…	Progress in Neuropsychopharmacology & Biological Psychiatry;Neuropsychopharmacology;PLoS ONE;Frontiers in Behavioral Neuroscience	IL-17 has been shown to activate many common downstream signaling pathways including nuclear factor-?B ( ), which plays an important role in schizophrenia as reported earlier by our group ( ). ;H2O2 increased Nuclear factor kappa B activation and dopamine D2 receptor expression (Larouche et al, 2008), suggesting that Nuclear factor kappa B may participate in the psychopathology of schizophrenia t…
Regulation: TGFBR2 ---> schizophrenia	Regulation	unknown	2	TGFBR2 gene expression and genetic association with schizophrenia	2008	info:pmid/17560608#body:11;Admin imported	Numata,S.;Ueno,S.;Iga,J.;Yamauchi,K.;Hongwei,S.;Hashimoto,R.;Takeda,M.;Kunugi,H.;Itakura,M.;Ohmori,T.	Journal of Psychiatric Research	These above findings imply that TGFBR2 gene may be involved in the pathogenesis of schizophrenia.
Regulation: heat shock protein ---> schizophrenia	Regulation	unknown	1	Identification of antibodies to heat shock proteins 90 kDa and 70 kDa in patients with schizophrenia	2001	info:pmid/11595400#body:8	Kim,J.J.;Lee,S.J.;Toh,K.Y.;Lee,C.U.;Lee,C.;Paik,I.H.	Schizophrenia Research	The results of their study raised the possibility that the autoimmune reactivity to each heat shock protein may be specifically involved in the pathogenesis of schizophrenia.
Regulation: SP3 ---> schizophrenia	Regulation	unknown	2	An investigation of the factors that regulate muscarinic receptor expression in schizophrenia	2014	info:pmid/25037527#body:107;Admin imported	Seo,M.S.;Scarr,E.;Dean,B.	Schizophrenia Research	These data suggest that factors, other than SP1 and SP3, may be driving the changes in levels of [3H]pirenzepine in BA6 from people with schizophrenia.
Regulation: MAD1L1 ---> schizophrenia	Regulation	unknown	2	Genetic association of GWAS-supported MAD1L1 gene polymorphism rs12666575 with schizophrenia susceptibility in a Chinese population;Genetic association of GWAS-supported MAD1L1 gene polymorphism rs12666575 with schizophrenia susceptibility in a Chinese population;Genetic association of GWAS-supported MAD1L1 gene polymorphism rs12666575 with schizophrenia susceptibility in a Chinese population;Gen…	2015;2015;2015;2016	info:pmid/26528791#body:16;info:pmid/26528791#body:84;info:pmid/26528791#body:107;info:pmid/26528791#abs:8;Admin imported	Su,L.;Shen,T.;Huang,G.;Long,J.;Fan,J.;Ling,W.;Jiang,J.;Su,L.;Shen,T.;Huang,G.;Long,J.;Fan,J.;Ling,W.;Jiang,J.;Su,L.;Shen,T.;Huang,G.;Long,J.;Fan,J.;Ling,W.;Jiang,J.;Su,L.;Shen,T.;Huang,G.;Long,J.;Fan,J.;Ling,W.;Jiang,J.	Neuroscience Letters;Neuroscience Letters;Neuroscience Letters	These results suggest that MAD1L1 gene polymorphisms contribute to the increased Schizophrenia susceptibility.;Thus, MAD1L1 gene mutation is involved in genetic disorders, including many types of tumor , bipolar disorder , and Schizophrenia .;In conclusion, MAD1L1 rs12666575 polymorphism may play a protective role against Schizophrenia in the studied Chinese population.;Our data suggested that MA…
negative miRNAEffect: MIR494 ---| CACNA1C	miRNAEffect	negative	1	MicroRNA regulation and cardiac calcium signaling: Role in cardiac disease and therapeutic potential	2014	info:pmid/24526675#cont:410	Harada,M.;Luo,X.;Nattel,S.;Harada,M.;Luo,X.;Yang,B.;Murohara,T.;Dobrev,D.	Circulation Research	Computational analysis suggests that miR-494 may also target the ?-subunit of L-type Ca2+ channel (CACNA1c) and 2 regulatory subunits of PP2 (PPP2R2B, PPP2R5E), thus potentially contributing to the control of Ca2+-handling during acute myocardial ischemia.
negative miRNAEffect: MIR494 ---| APC	miRNAEffect	negative	1	MicroRNA-494 promotes cancer progression and targets adenomatous polyposis coli in colorectal cancer.;MicroRNA-494 promotes cancer progression and targets adenomatous polyposis coli in colorectal cancer.;MicroRNA-494 promotes cancer progression and targets adenomatous polyposis coli in colorectal cancer.	2018;2018;2018	info:pmid/29304823#title:1;info:pmid/29304823#abs:9;info:pmid/29304823#abs:10	Zhang,Y.;Guo,L.;Li,Y.;Feng,G.H.;Teng,F.;Li,W.;Zhou,Q.;Zhang,Y.;Guo,L.;Li,Y.;Feng,G.H.;Teng,F.;Li,W.;Zhou,Q.;Zhang,Y.;Guo,L.;Li,Y.;Feng,G.H.;Teng,F.;Li,W.;Zhou,Q.		MicroRNA-494 promotes cancer progression and targets adenomatous polyposis coli in colorectal cancer.;adenomatous polyposis coli was confirmed to be a direct target of miR-494 in colorectal cancer.;Furthermore, overexpression of miR-494 induced Wnt/?-catenin signaling by targeting adenomatous polyposis coli, thus promoting colorectal cancer cell growth.
negative miRNAEffect: MIR494 ---| DNMT3B	miRNAEffect	negative	1	The epigenetically regulated miR-494 associates with stem-cell phenotype and induces sorafenib resistance in hepatocellular carcinoma;The epigenetically regulated miR-494 associates with stem-cell phenotype and induces sorafenib resistance in hepatocellular carcinoma	2018;2018	info:pmid/29305580#cont:89;info:pmid/29305580#cont:90	Pollutri,D.;Marinelli,S.;Giovannini,C.;Giannone,F.A.;Baldassarre,M.;Bolondi,L.;Gramantieri,L.;Fornari,F.;Patrizi,C.;Giovannini,C.;Giannone,F.A.;Baldassarre,M.;Bolondi,L.;Fornari,F.;Trombetta,E.;Porretti,L.;Quarta,S.;Vandewynckel,Y.P.;Vandierendonck,A.;Va;Pollutri,D.;Marinelli,S.;Giovannini,C.;Giannone,F.A.;Baldassarre,M.;Bolondi,L.;Gramantieri,L.;Fornari,F.;Patrizi,C.;Giovannini,C.;Giannone,F.A.;…	Cell Death and Disease;Cell Death and Disease	Western blot analysis showed a downregulation of dnmt3b in miR-494-overexpressing Huh-7 cells and an upregulation in anti-miR-494-transfected SNU182 cells (Fig. 2j), chosen based on miR-494 basal levels (Supplementary Fig. S3A), demonstrating DNMT3B as a miR-494 direct target in Hepatocellular carcinoma. ;To verify if DNMT3B regulation by miR-494 itself might be responsible for CpG island hypomet…
negative miRNAEffect: MIR208A ---| MEF2C	miRNAEffect	negative	1	Emerging role of angiogenesis in adaptive and maladaptive right ventricular remodeling in pulmonary hypertension	2018	info:pmid/29097426#cont:376	Frump,A.L.;Lahm,T.;Bonnet,S.;de Jesus Perez,V.A.;de Jesus Perez,V.A.;Lahm,T.;Lahm,T.	American Journal of Physiology - Lung Cellular and Molecular Physiology	Likewise, in monocrotaline pulmonary hypertension rats with right ventricle failure, downregulation of miR-208 lead to upregulation and activation of the complex mediator of transcription 13/nuclear receptor corepressor 1 axis and subsequently the inhibition of its target MEF2C (119).
negative miRNAEffect: MIR494 ---| LIF	miRNAEffect	negative	4	Ionizing radiation-inducible miR-494 promotes glioma cell invasion through EGFR stabilization by targeting p190B RhoGAP;MicroRNA-494 targeting both proapoptotic and antiapoptotic proteins protects against ischemia/reperfusion-induced cardiac injury.;Non-coding RNAs in uterine development, function and disease;MicroRNA-494 targeting both proapoptotic and antiapoptotic proteins protects against isc…	2013;2010;2016;2010;2014;2010;2010;2010;2010	info:pmid/24316134#body:176;info:pmid/20837890#body:180;info:pmid/26659492#cont:120;info:pmid/20837890#cont:261;info:pmid/24526675#cont:359;info:pmid/20837890#cont:306;info:pmid/20837890#cont:244;info:pmid/20837890#body:193;info:pmid/20837890#body:164	Kwak,S.Y.;Yang,J.S.;Kim,B.Y.;Bae,I.H.;Han,Y.H.;Wang,X.;Zhang,X.;Ren,X.P.;Chen,J.;Liu,H.;Yang,J.;Medvedovic,M.;Hu,Z.;Fan,G.C.;Nothnick,W.B.;Wang,X.;Zhang,X.;Ren,X.-P.;Fan,G.-C.;Chen,J.;Medvedovic,M.;Liu,H.;Yang,J.;Hu,Z.;Harada,M.;Luo,X.;Nattel,S.;Harada,M.;Luo,X.;Yang,B.;Murohara,T.;Dobrev,D.;Wang,X.;Zhang,X.;Ren,X.-P.;Fan,G.-C.;Chen,J.;Medvedovic,M.;Liu,H.;Yang,J.;Hu,Z.;Wang,X.;Zhang,X.;Ren,X.-P.…	BBA - Molecular Cell Research;Advances in Experimental Medicine and Biology;Circulation;Circulation Research;Circulation;Circulation	While this study was under way, several reports on the various functions of miR-494 have been published. miR-494 exerts cardioprotective effects against ischemia/reperfusion-induced injury, although both proapoptotic proteins (PTEN, ROCK1 and CaMKI) and antiID{4000000,4000007=apoptotic} proteins (FGFR2 and LIF) are targeted by miR-494 . miR-494 is regulated by ERK1/2 and induces TRAIL resistance …
negative miRNAEffect: MIR494 ---| MAD1L1	miRNAEffect	negative	1	Identification of miR-494 direct targets involved in senescence of human diploid fibroblasts	2014	info:pmid/24823364#cont:340	Comegna,M.;Succoio,M.;Vitale,M.;Passaro,F.;Zambrano,N.;Cimino,F.;Faraonio,R.;Napolitano,M.;Passaro,F.;Cimino,F.;Comegna,M.;Succoio,M.;Vitale,M.;Passaro,F.;Zambrano,N.;Cimino,F.;Faraonio,R.;D'Ambrosio,C.;Scaloni,A.	FASEB Journal	Other MicroRNA-494-targets include mitotic checkpoint genes, such as BUB3 and MAD1 mitotic arrest deficient-like 1 (MAD1L1), which have been identified as causative agents of early aging (29, 35).
negative miRNAEffect: MIR494 ---| AKT1	miRNAEffect	negative	8	Over-expression of microRNA-494 up-regulates hypoxia-inducible factor-1 alpha expression via PI3K/Akt pathway and protects against hypoxia-induced apoptosis;Over-expression of microRNA-494 up-regulates hypoxia-inducible factor-1 alpha expression via PI3K/Akt pathway and protects against hypoxia-induced apoptosis;miR-494 promotes cell proliferation, migration and invasion, and increased sorafenib …	2013;2013;2015;2015;2015;2016;2016;2015;2016;2014;2017;2017;2017	info:pmid/24364919#cont:17;info:pmid/24364919#cont:189;info:pmid/26045065#abs:9;info:pmid/26045065#cont:245;info:pmid/26045065#cont:239;info:pmid/26695144#cont:236;info:pmid/26695144#cont:183;info:pmid/25907832#abs:7;info:pmid/26611648#cont:470;info:pmid/25132266#cont:278;info:pmid/28368292#cont:238;info:doi/10.1042/BSR20170798#cont:216;info:doi/10.1042/BSR20170798#cont:165	Sun,G.;Zhou,Y.;Li,H.;Guo,Y.;Shan,J.;Xia,M.;Li,Y.;Li,S.;Long,D.;Feng,L.;Guo,Y.;Shan,J.;Feng,L.;Li,Y.;Sun,G.;Zhou,Y.;Li,H.;Guo,Y.;Shan,J.;Xia,M.;Li,Y.;Li,S.;Long,D.;Feng,L.;Guo,Y.;Shan,J.;Feng,L.;Li,Y.;Liu,K.;Liu,S.;Zhang,W.;Jia,B.;Tan,L.;Jin,Z.;Liu,Y.;Liu,K.;Liu,S.;Zhang,W.;Jia,B.;Tan,L.;Jin,Z.;Liu,Y.;Liu,K.;Liu,S.;Zhang,W.;Jia,B.;Tan,L.;Jin,Z.;Liu,Y.;Li,N.;Zhao,X.;Zhang,S.;He,J.;Wang,L.;Cui,M.;Li…	Journal of Biomedical Science;Journal of Biomedical Science;Oncology Reports;Oncology Reports;Tumor Biology;Tumor Biology;Tumor Biology;Oncogene;International Journal of Molecular Sciences;Bioscience Reports;Bioscience Reports	Moreover, miR-494 has cardioprotective effects against ischemia/reperfusion-induced injury by targeting both proapoptotic proteins (PTEN, ROCK1, CaMKII?) and antiID{4000000,4000007=apoptotic} proteins (FGFR2 and LIF) to active the Akt-mitochondrial signaling pathway . ;Previous studies have demonstrated that miR-494 could target both proapoptotic proteins and antiID{4000000,4000007=apoptotic} pro…
negative miRNAEffect: MIR208A ---| APC	miRNAEffect	negative	2			info:pmid/18158296;info:pmid/17612493
negative miRNAEffect: MIR208B ---| TIMP3	miRNAEffect	negative	1	Heart Structure-Specific Transcriptomic Atlas Reveals Conserved microRNA-mRNA Interactions	2013	info:pmid/23300973#cont:120	Vacchi-Suzzi,C.;Hahne,F.;Scheubel,P.;Marcellin,M.;Dubost,V.;Westphal,M.;Boeglen,C.;Cordier,A.;Deurinck,M.;Moulin,P.;Grenet,O.;Grevot,A.;Theil,D.;Moggs,J.G.;Marrer,E.;Couttet,P.;Bu?chmann-M?ller,S.;Cheung,M.S.;Frei,M.;Oakeley,E.;de Benedetto,C.;Stull,R.	PLoS ONE	We selected 4 genes (Timp3, Rbm24, Tgfbr2 and Csnk2a2), respectively targeted by miR-1, miR-125b, miR-204 and miR-208b, for further analysis.
negative miRNAEffect: MIR208A ---| GJA5	miRNAEffect	negative	7	Gene regulatory networks in cardiac conduction system development;Post-transcriptional regulation of connexins;MicroRNA-208a is a regulator of cardiac hypertrophy and conduction in mice.;A rare variant in MYH6 is associated with high risk of sick sinus syndrome;Meeting review: Cardiomyocyte regeneration and protection, La Jolla, California, June 2011;MicroRNA-208a is a regulator of cardiac hypert…	2012;2015;2009;2011;2012;2009;2009;2009;2016;2016	info:pmid/22628576#cont:259;info:doi/10.1042/BST20150033#cont:73;info:pmid/19726871#abs:7;info:pmid/21378987#cont:205;info:pmid/22057688#cont:89;info:pmid/19726871#body:238;info:pmid/19726871#body:235;info:pmid/19726871#body:49;info:pmid/27013138#body:209;info:pmid/27265266#body:39	Munshi,N.V.;Munshi,N.V.;Munshi,N.V.;Salat-Canela,C.;Mu?oz,M.J.;Ses?,M.;Ram?n Y Cajal,S.;Aasen,T.;Callis,T.E.;Pandya,K.;Seok,H.Y.;Tang,R.H.;Tatsuguchi,M.;Huang,Z.P.;Chen,J.F.;Deng,Z.;Gunn,B.;Shumate,J.;Willis,M.S.;Selzman,C.H.;Wang,D.Z.;Holm,H.;Gudbjartsson,D.F.;Sulem,P.;Masson,G.;Helgadottir,H.T.;Zanon,C.;Magnusson,O.T.;Helgason,A.;Saemundsdottir,J.;Gylfason,A.;Gretarsdottir,S.;Jonasdottir,A.;Sig…	Circulation Research;Biochemical Society Transactions;Nature Genetics;Journal of Cardiovascular Translational Research;Trends in Cardiovascular Medicine;Food and Chemical Toxicology	These experiments revealed that whereas HOP and Cx40 were indirect targets of miR-208a, Gata4 contains a MicroRNA binding site in its 3??TR that mediates MicroRNA-208a-dependent posttranscriptional repression.105 MicroRNA-1 knockout mice have several conduction abnormalities, including a reduced heart rate, short PR interval, and prolonged QRS interval.106 ;Perhaps the best example is miR-208a, w…
negative miRNAEffect: MIR494 ---| EGFR	miRNAEffect	negative	1	Ionizing radiation-inducible miR-494 promotes glioma cell invasion through EGFR stabilization by targeting p190B RhoGAP;Ionizing radiation-inducible miR-494 promotes glioma cell invasion through EGFR stabilization by targeting p190B RhoGAP;Ionizing radiation-inducible miR-494 promotes glioma cell invasion through EGFR stabilization by targeting p190B RhoGAP;Ionizing radiation-inducible miR-494 pr…	2013;2013;2013;2013;2013;2013;2013;2014;2014;2014	info:pmid/24316134#body:23;info:pmid/24316134#body:150;info:pmid/24316134#body:155;info:pmid/24316134#body:149;info:pmid/24316134#body:102;info:pmid/24316134#body:87;info:pmid/24316134#body:22;info:pmid/24316134#abs:7;info:pmid/24316134#abs:3;info:pmid/24316134#title:1	Kwak,S.Y.;Yang,J.S.;Kim,B.Y.;Bae,I.H.;Han,Y.H.;Kwak,S.Y.;Yang,J.S.;Kim,B.Y.;Bae,I.H.;Han,Y.H.;Kwak,S.Y.;Yang,J.S.;Kim,B.Y.;Bae,I.H.;Han,Y.H.;Kwak,S.Y.;Yang,J.S.;Kim,B.Y.;Bae,I.H.;Han,Y.H.;Kwak,S.Y.;Yang,J.S.;Kim,B.Y.;Bae,I.H.;Han,Y.H.;Kwak,S.Y.;Yang,J.S.;Kim,B.Y.;Bae,I.H.;Han,Y.H.;Kwak,S.Y.;Yang,J.S.;Kim,B.Y.;Bae,I.H.;Han,Y.H.;Kwak,S.Y.;Yang,J.S.;Kim,B.Y.;Bae,I.H.;Han,Y.H.;Kwak,S.Y.;Yang,J.S.;Kim…	BBA - Molecular Cell Research;BBA - Molecular Cell Research;BBA - Molecular Cell Research;BBA - Molecular Cell Research;BBA - Molecular Cell Research;BBA - Molecular Cell Research;BBA - Molecular Cell Research	Further investigation revealed that p190B RhoGAP (p190B) was the direct target of miR-494, the downregulation of which was responsible for EGFR upregulation by miR-494 through protein stabilization. ;We further demonstrated that p190B is the direct target of miR-494, downregulation of which is responsible for the EGFR upregulation by miR-494 through protein stabilization.;Unlike these MicroRNAs, …
negative miRNAEffect: MIR208A ---| CACNA1C	miRNAEffect	negative	1	MicroRNAs in Atrial Fibrillation: from Expression Signatures to Functional Implications;MicroRNAs in Atrial Fibrillation: from Expression Signatures to Functional Implications	2017;2017	info:pmid/28752208#cont:288;info:pmid/28752208#cont:180	van den Berg,N.W.E.;Berger,W.R.;Neefs,J.;Meulendijks,E.;de Groot,J.R.;van den Berg,N.W.E.;Kawasaki,M.;Tijsen,A.J.;de Groot,J.R.;van den Berg,N.W.E.;Berger,W.R.;Neefs,J.;Meulendijks,E.;de Groot,J.R.;van den Berg,N.W.E.;Kawasaki,M.;Tijsen,A.J.;de Groot,J.R.	Cardiovascular Drugs and Therapy;Cardiovascular Drugs and Therapy	MiR-208a/b directly targeted CACNA1C and CACNB2. ;Moreover, transfection with either miR-208a or miR-208b in HL-1 cells decreased Cav1.2 protein levels.
negative miRNAEffect: MIR494 ---| TIMP3	miRNAEffect	negative	2	Small but smart: MicroRNAs orchestrate atherosclerosis development and progression;Inhibition of MicroRNA-494 reduces carotid artery atherosclerotic lesion development and increases plaque stability	2015;2015	info:pmid/26738655#body:221;info:pmid/26583674#cont:164	Santovito,D.;Egea,V.;Weber,C.;Wezel,A.;Welten,S.M.J.;Razawy,W.;De Vries,M.R.;Goossens,E.A.C.;Boonstra,M.C.;Hamming,J.F.;Quax,P.H.A.;Nossent,A.Y.;Bot,I.;Wezel,A.;Razawy,W.;Lagraauw,H.M.;Kuiper,J.;Bot,I.;Welten,S.M.J.;De Vries,M.R.;Goossens,E.A.C.;Quax,P.H.A.;Nossent,A.Y.;Kandimalla,E.	BBA - Molecular and Cell Biology of Lipids;Annals of Surgery	In fact, miR-494 which targets TIMP-3 and decreases collagen content in murine atherosclerosis, is up-regulated in unstable human carotid atherosclerotic plaques ; miR-21 targeting RECK and promoting MMP-9 expression and release is increased in calcified human coronary plaques when compared to non-calcified ones and healthy vessels ; miR-24 is attenuated in unstable atherosclerotic plaques and is…
negative miRNAEffect: MIR494 ---| EP300	miRNAEffect	negative	3	Epigenetic basis of the dark side of alcohol addiction;The Potential Role of Amygdaloid MicroRNA-494 in Alcohol-Induced Anxiolysis.;Anxiety and epigenetics;The Potential Role of Amygdaloid MicroRNA-494 in Alcohol-Induced Anxiolysis	2017;2016;2017;2016	info:pmid/28174112#body:66;info:pmid/26786313#abs:10;info:pmid/28523545#cont:131;info:pmid/26786313#body:84	Pandey,S.C.;Kyzar,E.J.;Zhang,H.;Teppen,T.L.;Krishnan,H.R.;Zhang,H.;Sakharkar,A.J.;Pandey,S.C.;Bartlett,A.A.;Singh,R.;Hunter,R.G.;Teppen,T.L.;Krishnan,H.R.;Zhang,H.;Sakharkar,A.J.;Pandey,S.C.	Neuropharmacology;Advances in Experimental Medicine and Biology;Biological Psychiatry	Acute alcohol reduced miR-494 in the amygdala, which is responsible for increased transcript levels of its target genes Cbp, p300, and Cbp/p300-interacting transactivator 2 (Cited2) and thus increased histone acetylation. ;Also, expression of Cited2, CBP, and p300 as well as histone H3-lysine 9 acetylation was significantly increased by miR-494 antagomir infusion, indicating their regulation by m…
negative miRNAEffect: MIR208B ---| TGFBR2	miRNAEffect	negative	1	Heart Structure-Specific Transcriptomic Atlas Reveals Conserved microRNA-mRNA Interactions	2013	info:pmid/23300973#cont:120	Vacchi-Suzzi,C.;Hahne,F.;Scheubel,P.;Marcellin,M.;Dubost,V.;Westphal,M.;Boeglen,C.;Cordier,A.;Deurinck,M.;Moulin,P.;Grenet,O.;Grevot,A.;Theil,D.;Moggs,J.G.;Marrer,E.;Couttet,P.;Bu?chmann-M?ller,S.;Cheung,M.S.;Frei,M.;Oakeley,E.;de Benedetto,C.;Stull,R.	PLoS ONE	We selected 4 genes (Timp3, Rbm24, Tgfbr2 and Csnk2a2), respectively targeted by miR-1, miR-125b, miR-204 and miR-208b, for further analysis.
negative miRNAEffect: MIR494 ---| VEGFA	miRNAEffect	negative	2	MicroRNA-494 inhibits the growth and angiogenesis-regulating potential of mesenchymal stem cells;Bioinformatics and microarray analysis of miRNAs in aged female mice model implied new molecular mechanisms for impaired fracture healing;MicroRNA-494 inhibits the growth and angiogenesis-regulating potential of mesenchymal stem cells	2015;2016;2015	info:pmid/25660325#body:137;info:pmid/27527150#cont:176;info:pmid/25660325#body:155	Chen,S.;Zhao,G.;Miao,H.;Tang,R.;Song,Y.;Hu,Y.;Wang,Z.;Hou,Y.;He,B.;Liu,J.;He,Y.-X.;Guo,B.-S.;Lu,A.-P.;Zhang,G.;He,B.;Liu,J.;Guo,B.-S.;Lu,A.-P.;Zhang,G.;Zhang,Z.-K.;Li,J.;Zhang,B.-T.;Tang,T.;Chen,S.;Zhao,G.;Miao,H.;Tang,R.;Song,Y.;Hu,Y.;Wang,Z.;Hou,Y.	FEBS Letters;International Journal of Molecular Sciences;FEBS Letters	And we found that miR-494 inhibited angiogenesis by targeting VEGF. ;MiR-494 has been found to inhibit the vascular endothelial growth factor , an angiogenic factor, in vitro [31], and the inhibition of miR-494 could increase neovascularization [32].;The present study reveals that miR-494 arrests cell cycle at G1/S transition and affects Mesenchymal stem cells' function of secreting VEGF and may …
negative miRNAEffect: MIR494 ---| FGF2	miRNAEffect	negative	1	Bone morphogenetic protein 4 regulates microRNAs miR-494 and miR-126??p in control of endothelial cell function in angiogenesis;Bone morphogenetic protein 4 regulates microRNAs miR-494 and miR-126??p in control of endothelial cell function in angiogenesis;Bone morphogenetic protein 4 regulates microRNAs miR-494 and miR-126??p in control of endothelial cell function in angiogenesis;Bone morphogene…	2017;2017;2017;2017;2017	info:doi/10.1160/TH16-08-0643#cont:185;info:doi/10.1160/TH16-08-0643#cont:292;info:doi/10.1160/TH16-08-0643#cont:406;info:doi/10.1160/TH16-08-0643#cont:357;info:doi/10.1160/TH16-08-0643#cont:308	Esser,J.S.;Saretzki,E.;Pankratz,F.;Engert,B.;Grundmann,S.;Bode,C.;Moser,M.;Zhou,Q.;Esser,J.S.;Saretzki,E.;Pankratz,F.;Engert,B.;Grundmann,S.;Bode,C.;Moser,M.;Zhou,Q.;Esser,J.S.;Saretzki,E.;Pankratz,F.;Engert,B.;Grundmann,S.;Bode,C.;Moser,M.;Zhou,Q.;Esser,J.S.;Saretzki,E.;Pankratz,F.;Engert,B.;Grundmann,S.;Bode,C.;Moser,M.;Zhou,Q.;Esser,J.S.;Saretzki,E.;Pankratz,F.;Engert,B.;Grundmann,S.;Bode,C.;M…	Thrombosis and Haemostasis;Thrombosis and Haemostasis;Thrombosis and Haemostasis;Thrombosis and Haemostasis;Thrombosis and Haemostasis	Figure 4: miR-494 targets pro-angiogenic bFGF and BMPER proteins. ;miR-494 targets pro-angiogenic bFGF and BMPER. ;These data emphasize that the pro-angiogenic BMP4 effect on endothelial cells is mediated by microRNAs miR-126??p and miR-494 that lead to decreased anti-angiogenic THBS1 and increased pro-angiogenic bFGF and BMPER expression. ;??In angiogenesis assays microRNA-494 acts as an anti-an…
negative miRNAEffect: MIR494 ---| FGFR2	miRNAEffect	negative	8	Ionizing radiation-inducible miR-494 promotes glioma cell invasion through EGFR stabilization by targeting p190B RhoGAP;MiR-494-3p induced by compressive force inhibits cell proliferation in MC3T3-E1 cells;MicroRNA-494 targeting both proapoptotic and antiapoptotic proteins protects against ischemia/reperfusion-induced cardiac injury.;Identification of new aberrantly expressed miRNAs in intestinal…	2013;2015;2010;2011;2010;2014;2014;2010;2010;2010;2017;2018	info:pmid/24316134#body:176;info:pmid/25795570#body:92;info:pmid/20837890#body:180;info:pmid/21874264#cont:230;info:pmid/20837890#cont:261;info:pmid/24526675#cont:165;info:pmid/24526675#cont:359;info:pmid/20837890#cont:306;info:pmid/20837890#cont:244;info:pmid/20837890#body:193;info:pmid/27313773#title:1;info:pmid/27313773#abs:9;info:pmid/27313773#abs:10;info:pmid/28767056#cont:225;info:pmid/2901…	Kwak,S.Y.;Yang,J.S.;Kim,B.Y.;Bae,I.H.;Han,Y.H.;Iwawaki,Y.;Mizusawa,N.;Iwata,T.;Higaki,N.;Goto,T.;Watanabe,M.;Tomotake,Y.;Ichikawa,T.;Yoshimoto,K.;Wang,X.;Zhang,X.;Ren,X.P.;Chen,J.;Liu,H.;Yang,J.;Medvedovic,M.;Hu,Z.;Fan,G.C.;Li,X.;Li,Q.;Xu,M.;Zhang,G.;Feng,D.;Wu,W.;Luo,F.;Wang,X.;Zhang,X.;Ren,X.-P.;Fan,G.-C.;Chen,J.;Medvedovic,M.;Liu,H.;Yang,J.;Hu,Z.;Harada,M.;Luo,X.;Nattel,S.;Harada,M.;Luo,X.;Yan…	BBA - Molecular Cell Research;Journal of Bioscience and Bioengineering;Oncology Reports;Circulation;Circulation Research;Circulation Research;Circulation;Circulation;International Journal of Molecular Sciences;Pediatric Research	While this study was under way, several reports on the various functions of miR-494 have been published. miR-494 exerts cardioprotective effects against ischemia/reperfusion-induced injury, although both proapoptotic proteins (PTEN, ROCK1 and CaMKI) and antiID{4000000,4000007=apoptotic} proteins (FGFR2 and LIF) are targeted by miR-494 . miR-494 is regulated by ERK1/2 and induces TRAIL resistance …
negative miRNAEffect: MIR494 ---| HIF1A	miRNAEffect	negative	3	MicroRNA-494 inhibits the growth and angiogenesis-regulating potential of mesenchymal stem cells;Irradiation-induced angiogenesis is associated with an MMP-9-miR-494- syndecan-1 regulatory loop in medulloblastoma cells;Over-expression of microRNA-494 up-regulates hypoxia-inducible factor-1 alpha expression via PI3K/Akt pathway and protects against hypoxia-induced apoptosis;Over-expression of micr…	2015;2014;2013;2013;2013;2013;2013;2013;2013;2013	info:pmid/25660325#body:139;info:pmid/23728345#cont:290;info:pmid/24364919#cont:216;info:pmid/24364919#cont:209;info:pmid/24364919#cont:193;info:pmid/24364919#cont:139;info:pmid/24364919#cont:138;info:pmid/24364919#cont:133;info:pmid/24364919#cont:107;info:pmid/24364919#cont:106	Chen,S.;Zhao,G.;Miao,H.;Tang,R.;Song,Y.;Hu,Y.;Wang,Z.;Hou,Y.;Asuthkar,S.;Velpula,K.K.;Nalla,A.K.;Gogineni,V.R.;Gondi,C.S.;Rao,J.S.;Rao,J.S.;Sun,G.;Zhou,Y.;Li,H.;Guo,Y.;Shan,J.;Xia,M.;Li,Y.;Li,S.;Long,D.;Feng,L.;Guo,Y.;Shan,J.;Feng,L.;Li,Y.;Sun,G.;Zhou,Y.;Li,H.;Guo,Y.;Shan,J.;Xia,M.;Li,Y.;Li,S.;Long,D.;Feng,L.;Guo,Y.;Shan,J.;Feng,L.;Li,Y.;Sun,G.;Zhou,Y.;Li,H.;Guo,Y.;Shan,J.;Xia,M.;Li,Y.;Li,S.;Long…	FEBS Letters;Oncogene;Journal of Biomedical Science;Journal of Biomedical Science;Journal of Biomedical Science;Journal of Biomedical Science;Journal of Biomedical Science;Journal of Biomedical Science;Journal of Biomedical Science;Journal of Biomedical Science	In addition, miR-494 was reported to target hypoxia-inducible factor-1 alpha, which is an important molecular in Preeclampsia pathology . ;Furthermore, we found that miR-494 also targets other angiogenesis-promoting molecules such as hypoxia-inducible factor 1a (Figure 5d; Supplementary Figure 6b).;Taken together, we supposed that miR-494 induced Hypoxia inducible factor-1? expression dependent o…
negative miRNAEffect: MIR494 ---| MMP9	miRNAEffect	negative	2	Irradiation-induced angiogenesis is associated with an MMP-9-miR-494- syndecan-1 regulatory loop in medulloblastoma cells;Irradiation-induced angiogenesis is associated with an MMP-9-miR-494- syndecan-1 regulatory loop in medulloblastoma cells;Irradiation-induced angiogenesis is associated with an MMP-9-miR-494- syndecan-1 regulatory loop in medulloblastoma cells;Matrix metallopeptidase 9 targete…	2014;2014;2014;2017;2017	info:pmid/23728345#cont:111;info:pmid/23728345#cont:197;info:pmid/23728345#cont:160;info:pmid/29068478#title:1;info:pmid/29068478#abs:10	Asuthkar,S.;Velpula,K.K.;Nalla,A.K.;Gogineni,V.R.;Gondi,C.S.;Rao,J.S.;Rao,J.S.;Asuthkar,S.;Velpula,K.K.;Nalla,A.K.;Gogineni,V.R.;Gondi,C.S.;Rao,J.S.;Rao,J.S.;Asuthkar,S.;Velpula,K.K.;Nalla,A.K.;Gogineni,V.R.;Gondi,C.S.;Rao,J.S.;Rao,J.S.;Sun,T.;Cheung,K.S.C.;Liu,Z.L.;Leung,F.;Lu,W.W.;Sun,T.;Cheung,K.S.C.;Liu,Z.L.;Leung,F.;Lu,W.W.	Oncogene;Oncogene;Oncogene	Functional targeting of the predicted 3??untranslated region of MMP-9 and SDC1 by miR-494 To validate the in silico prediction that miR-494 targets 3??untranslated region of MMP-9 and SDC1 messenger RNA, human matrix metalloproteinase-9-and SDC1-3??TR DNA fragments containing putative miR-494 interaction sequences were independently cloned into pISO vector (pISO/matrix metalloproteinase-9UTR and;…
negative miRNAEffect: MIR494 ---| BCL2	miRNAEffect	negative	2	Targeting survivin using a combination of miR-494 and survivin shRNA has synergistic effects on the suppression of prostate cancer growth;Expression profiles of microRNAs after focal cerebral ischemia/reperfusion injury in rats.	2016;2012	info:pmid/26718651#cont:22;info:pmid/25722676#abs:5	Zhu,J.;Sun,C.;Wang,L.;Xu,M.;Zang,Y.;Zhou,Y.;Liu,X.;Tao,W.;Xue,B.;Shan,Y.;Yang,D.;Sun,C.;Sun,C.;Wang,L.;Zhai,F.;Zhang,X.;Guan,Y.;Yang,X.;Li,Y.;Song,G.;Guan,L.	Molecular Medicine Reports	inhibits Prostate cancer stem cell metastasis by directly repressing cluster of differentiation 44 (15). miR-494 acts as a tumor suppressor in different types of cancers by targeting B cell lymphoma -2 interacting mediator of cell death (BIM) (16), KIT (17), and survivin (18) to inhibit cancer proliferation and metastasis.;This suggests that following cerebral ischemia, differentially expressed m…
negative miRNAEffect: MIR494 ---| SIRT1	miRNAEffect	negative	4	Ectopic expression of miR-494 inhibited the proliferation, invasion and chemoresistance of pancreatic cancer by regulating SIRT1 and c-Myc.;Ectopic expression of miR-494 inhibited the proliferation, invasion and chemoresistance of pancreatic cancer by regulating SIRT1 and c-Myc.;The miracle in pancreatic cancer by miRNAs: Tiny angels or devils in disease progression;MicroRNA-22 functions as a tum…	2015;2015;2016;2016;2017;2017	info:pmid/25965392#abs:5;info:pmid/25965392#title:1;info:pmid/27240340#cont:474;info:pmid/26499759#cont:255;info:pmid/28927063#title:1;info:pmid/28927063#abs:10	Liu,Y.;Li,X.;Zhu,S.;Zhang,J.G.;Yang,M.;Qin,Q.;Deng,S.C.;Wang,B.;Tian,K.;Liu,L.;Niu,Y.;Wang,C.Y.;Zhao,G.;Liu,Y.;Li,X.;Zhu,S.;Zhang,J.G.;Yang,M.;Qin,Q.;Deng,S.C.;Wang,B.;Tian,K.;Liu,L.;Niu,Y.;Wang,C.Y.;Zhao,G.;Hawa,Z.;Haque,I.;Ghosh,A.;Banerjee,S.;Harris,L.;Banerjee,S.K.;Haque,I.;Ghosh,A.;Banerjee,S.;Banerjee,S.K.;Banerjee,S.K.;Banerjee,S.K.;Zhang,S.;Wang,Y.;Wang,H.;Wang,J.;Zhang,D.;Yi,C.;Yang,A.;W…	International Journal of Molecular Sciences;Oncology Reports	Meanwhile, both c-Myc and SIRT1 was identified as targets of miR-494 through dual luciferase assay and further confirmed by the reverse correlation between miR-494 and c-Myc/SIRT1 in pancreatic cancer samples.;Ectopic expression of miR-494 inhibited the proliferation, invasion and chemoresistance of pancreatic cancer by regulating SIRT1 and c-Myc.;Ectopic expression of miR-494 inhibited the proli…
negative miRNAEffect: MIR208B ---| SP3	miRNAEffect	negative	1	Effects of dietary energy sources on post mortem glycolysis, meat quality and muscle fibre type transformation of finishing pigs	2015	info:pmid/26125946#cont:160	Li,Y.;Li,J.;Zhang,L.;Yu,C.;Lin,M.;Gao,F.;Zhou,G.;Zhang,Y.;Fan,Y.;Nuldnali,L.;Li,Y.;Li,J.;Zhang,L.;Gao,F.;Yu,C.;Lin,M.;Zhou,G.	PLoS ONE	Human myocyte enhancer factor 2C and peroxisome proliferator-activated receptor ? coactivator 1? (PGC-1?) were predicted to be the targets of miR23a, specificity protein 3 and thyroid hormone receptor associated protein 1 were predicted to be the targets of miR208b, SRY-box containing gene 6 was predicted to be the target of miR409.
negative miRNAEffect: MIR208A ---| CACNB2	miRNAEffect	negative	1	MicroRNAs in Atrial Fibrillation: from Expression Signatures to Functional Implications	2017	info:pmid/28752208#cont:288	van den Berg,N.W.E.;Berger,W.R.;Neefs,J.;Meulendijks,E.;de Groot,J.R.;van den Berg,N.W.E.;Kawasaki,M.;Tijsen,A.J.;de Groot,J.R.	Cardiovascular Drugs and Therapy	MiR-208a/b directly targeted CACNA1C and CACNB2.
